# Supplementary material for: CRISPR-Cas9 globin editing can induce megabase-scale copy-neutral losses of heterozygosity in hematopoietic cells
Source: Nat Commun. 2021 Aug 13;12:4922. doi: 10.1038/s41467-021-25190-6 (PMC8363739; doi:10.1038/s41467-021-25190-6)
Supplement: Supplementary file 3 — Article File - Editor summary [file 41467_2021_25190_MOESM3_ESM.xlsx]

## Sheet: FIG1B protocol #1,2,3
		Seq ID Eurofins Genomics
	Protocol	Test	Control WT	% Indels
	1	CPD848	CPD852	45
	2	CPD849	CPD853	43
	3	CPD847	CPD851	36
PROTOCOL 1	FISH
Day 4				Day 18
%	Control	Nuclease #1		%	Control	Nuclease #1
2G2O	4.2	5.4		2G2O	5	7.3
3G2O	1	0.2		3G2O	0.7	0.7
2G3O	7.3	17.2		2G3O	6.2	10.1
3G3O	87.5	77.2		3G3O	88.1	81.9
	100	100			100	100
Total	Control	Nuclease #1		Total	Control	Nuclease #1
2G2O	29	30		2G2O	30	31
3G2O	7	1		3G2O	4	3
2G3O	50	95		2G3O	37	43
3G3O	600	427		3G3O	524	348
	686	553			595	425
PROTOCOL 2	FISH
Day 4				Day 18
%	Control	Nuclease #2		%	Control	Nuclease #2
2G2O	4.2	6.2		2G2O	5	3.9
3G2O	1	1.6		3G2O	0.7	0.7
2G3O	7.3	11.9		2G3O	6.2	10.8
3G3O	87.5	80.3		3G3O	88.1	84.6
	100	100			100	100
Total	Control	Nuclease #2		Total	Control	Nuclease #2
2G2O	29	38		2G2O	30	12
3G2O	7	10		3G2O	4	2
2G3O	50	73		2G3O	37	33
3G3O	600	491		3G3O	524	259
	686	612			595	306
PROTOCOL 3	FISH
Day 18
%	Control	Nuclease #3
2G2O	5	5.5
3G2O	0.7	0.6
2G3O	6.2	9.6
3G3O	88.1	84.3
	100	100
Total	Control	Nuclease #3
2G2O	30	47
3G2O	4	5
2G3O	37	82
3G3O	524	722
	595	856

## Sheet: FISH 1C HEK Chr11 p
		Seq ID Eurofins Genomics
	Protocol	Test	Control WT	% Indels
	Nuclease #3	DGL317	DGL316	78
	UROS targeting chr10	DGL418	DGL503	87
	RNP without gRNA	DGL314	DGL316	0
FISH
%	Nuclease #3	UROS targeting chr 10	RNP without gRNA
2G2O	6.5	3.3	4.8
3G2O	0.8	0.2	0.3
2G3O	16.2	1.4	1.4
3G3O	76.5	95.1	93.4
	100	100
Total	Nuclease #3	UROS targeting chr 10	RNP without gRNA
2G2O	32	21	30
3G2O	4	1	2
2G3O	79	9	9
3G3O	374	610	582
	489	641	623
FISH
%	Control	Nuclease #3	HIFI #3	HIFI #3
2G2O	4.7	6.6	5.6	4.8
3G2O	0.3	0.2	0.5	0
2G3O	1.8	18.5	13.1	9.9
3G3O	93.2	74.7	80.8	85.3
	100	100	100	100
Total	Control	Nuclease #3	HIFI #3	HIFI #3
2G2O	32	36	37	14
3G2O	2	1	3	0
2G3O	12	100	87	29
3G3O	629	405	535	250
	675	542	662	293

## Sheet: Fig 2A Indels and sequences
		Seq ID Eurofins Genomics
	Protocol	Test	Control WT	% Indels
	1	02AC28	02AC34	63
	2	02AC27	02AC33	83
	3	02AC32	02AC36	56
	Control HEK RRM1 F1R1 1/54
	Clone	Seq ID	LOH ( control C/C /G)
	1	01JJ01	no
	2	01JJ02	no
	3	01JJ03	no
	4	01JJ04	no
	5	01JJ05	no
	6	01JJ06	no
	7	01JJ07	no
	8	01JJ08	no
	9	01JJ09	no
	10	01JJ10	no
	11	01JJ11	no
	12	01JJ12	no
	13	01JI77	no
	14	01JI78	no
	15	01JI79	no
	16	01JI80	no
	17	01JI81	no
	18	01JI82	no
	19	01JI83	no
	20	01JI84	no
	21	01JI85	no
	22	01JI86	no
	23	01JI87	yes C/G
	24	01JI88	no
	25	01JI50	no
	26	01JI51	no
	27	01JI52	no
	28	01JI53	no
	29	01JI54	no
	30	01JI55	no
	31	01JI56	no
	32	01JI57	no
	33	01JI58	no
	34	01JI59	no
	35	01JH26	no
	36	01JI61	no
	37	01JH27	no
	38	01JH28	no
	39	01JH29	no
	40	01JH30	no
	41	01JH31	no
	42	01JH32	no
	43	01JH33	no
	44	01JH34	no
	45	01JH35	no
	46	01JH36	no
	47	01JH37	no
	48	01JH38	no
	49	01JH39	no
	50	01JH40	no
	51	01JH41	no
	52	01JH42	no
	53	01JH43	no
	54	01JH44	no
	HEK RNP gHBB RRM1 F1R1 Protocol 1 13/64
	Clone	Seq ID	LOH ( control C/C /G)
	1	02AB81	no
	2	02AB31	No
	3	02AB83	No
	4	02AA91	no
	5	02AA92	no
	6	02AB84	Yes C/C
	7	02AB85	No
	8	02AB86	No
	9	02AB87	no
	10	02AB88	No
	11	02AB89	No
	12	02AB90	Yes C/G
	13	02AB91	no
	14	02AB92	no
	15	02AB93	No
	16	02AB94	No
	17	02AB95	no
	18	02AB96	no
	19	02AB97	No
	20	02AB98	No
	21	02AB99	no
	22	02AC00	no
	23	02AA73	no
	24	02AA74	no
	25	02AA75	no
	26	02AA76	no
	27	02AA77	no
	28	02AA78	Yes C/G
	29	02AA79	Yes C/G
	30	02AA80	Yes C/G
	31	02AA81	no
	32	02AA82	no
	33	02AA83	Yes C/G
	34	02AA84	no
	35	02AA85	no
	36	02AA86	no
	37	02AA87	Yes C/C
	38	02AA88	no
	39	02AA89	no
	40	02AA20	no
	41	01JJ72	Yes C/G
	42	01JJ73	no
	43	01JJ74	Yes C/C
	44	01JJ75	no
	45	01JJ35	no
	46	01JJ45	no
	47	01JJ46	Yes C/C
	48	01JJ77	no
	49	01JJ78	no
	50	01JJ79	no
	51	01JJ80	Yes C/G
	52	01JJ34	no
	53	01JJ82	no
	54	01JJ83	no
	55	01JJ84	Yes C/G
	56	01JJ85	no
	57	01JJ86	no
	58	01JJ87	no
	59	01JJ88	no
	60	01JJ89	no
	61	01JJ90	no
	62	01JJ91	no
	63	01JJ13	Yes C/G
	64	01JJ14	no
	HEK RNP gHBG RRM1 F1R1 Protocol 2 10/54
	Clone	Seq ID	LOH ( control C/C /G)
	1	02AC03	no
	2	02AC04	no
	3	02AC05	no
	4	02AC06	No
	5	02AC07	no
	6	02AC08	Yes C/G
	7	02AC09	no
	8	02AC10	Yes C/G
	9	02AC11	no
	10	02AC12	no
	11	02AC13	no
	12	02AC14	No
	13	02AC15	no
	14	02AC16	Yes C/G
	15	02AC17	no
	16	02AC18	no
	17	02AC19	no
	18	02AC20	No
	19	02AC21	No
	20	02AC22	no
	21	02AA93	no
	22	02AA94	no
	23	02AA95	Yes C/G
	24	02AA23	no
	25	02AA97	Yes C/G
	26	02AA98	no
	27	02AA99	no
	28	02AB00	Yes C/C
	29	02AB01	no
	30	02AA22	no
	31	02AB03	Yes C/C
	32	02AB04	no
	33	02AB05	no
	34	02AB06	Yes C/G
	35	02AB07	no
	36	02AB08	no
	37	02AB09	no
	38	02AB10	no
	39	02AB11	Yes C/G
	40	02AA21	no
	41	01JJ92	Yes C/C
	42	01JJ71	no
	43	01JJ94	no
	44	01JJ95	no
	45	01JJ96	no
	46	01JJ97	no
	47	01JJ98	no
	48	01JJ99	no
	49	02AA00	no
	50	01JJ70	no
	51	02AA02	no
	52	01JJ69	no
	53	01JJ68	no
	54	02AA05	No
	HEK RNP gA+B RRM1 F1R1 Protocol 3 8/31
	Clone	Seq ID	LOH ( control C/C /G)
	1	02AB13	no
	2	02AB14	no
	3	02AB15	no
	4	02AB16	Yes C/C
	5	02AB17	No
	6	02AB18	No
	7	01JJ64	no
	8	02AB19	Yes C/C
	9	02AB20	Yes C/G
	10	02AB21	Yes C/C
	11	02AB22	No
	12	02AB80	no
	13	02AB24	Yes C/C
	14	02AB25	Yes C/G
	15	02AC25	no
	16	02AB27	no
	17	02AA07	no
	18	02AB28	Yes C/G
	19	02AB29	Yes C/G
	20	02AB30	no
	21	02AA08	no
	22	02AA09	no
	23	02AA10	no
	24	02AA11	no
	25	02AA12	no
	26	02AA13	no
	27	02AA14	no
	28	02AA15	no
	29	01JJ63	no
	30	02AA17	no
	31	01JJ16	no

## Sheet: Fig 2BClone 6 HEK # 1-CGH
CGH probes	ChrName	Start	Stop	featureNum	Log Ratio
A_16_P19124882	chr11	218365	218424	33604	-0.776
A_14_P115800	chr11	284838	284884	27172	-0.587
A_14_P135069	chr11	313837	313887	28473	-0.493
A_18_P10964971	chr11	353347	353406	33746	-0.863
A_14_P120034	chr11	403800	403846	36255	-0.423
A_16_P02378739	chr11	446754	446813	3171	-0.802
A_16_P39239653	chr11	508019	508078	46406	-0.563
A_14_P139532	chr11	561995	562040	9510	-0.343
A_16_P19125790	chr11	594984	595043	56448	-0.908
A_16_P19125946	chr11	653155	653214	244	-0.738
A_18_P10964595	chr11	723582	723641	28538	-0.657
A_16_P02379163	chr11	770222	770281	25068	-0.744
A_14_P114806	chr11	811294	811353	8854	-0.401
A_16_P19126547	chr11	872664	872723	57283	-0.558
A_18_P18666673	chr11	917449	917508	48698	-0.616
A_14_P124341	chr11	984637	984692	11233	-0.686
A_16_P19127039	chr11	1048786	1048845	62261	-0.701
A_14_P137701	chr11	1076037	1076089	12454	-0.417
A_14_P201556	chr11	1104339	1104394	3088	-0.7
A_16_P19127279	chr11	1126807	1126866	42357	-0.686
A_16_P19127397	chr11	1222348	1222407	8065	-0.665
A_16_P19127506	chr11	1262638	1262683	59178	-0.474
A_14_P108807	chr11	1304870	1304929	46924	-0.688
A_14_P131157	chr11	1327326	1327385	38576	-0.735
A_14_P100910	chr11	1412987	1413046	41137	-0.282
A_14_P139717	chr11	1440798	1440857	4287	-0.736
A_14_P118956	chr11	1481727	1481783	54586	-0.371
A_14_P102259	chr11	1491097	1491145	33430	-0.466
A_14_P136762	chr11	1558609	1558668	11115	-0.601
A_14_P200282	chr11	1583707	1583759	51004	-0.255
A_14_P100407	chr11	1588220	1588271	39593	-0.432
A_14_P116249	chr11	1634162	1634221	42012	-0.467
A_14_P108448	chr11	1704417	1704476	13547	-0.587
A_14_P119481	chr11	1751313	1751372	61286	-0.717
A_16_P02380498	chr11	1792272	1792331	7379	-0.52
A_16_P39243515	chr11	1837815	1837874	31054	-0.524
A_14_P121965	chr11	1913233	1913280	45205	-0.392
A_14_P106945	chr11	1944915	1944974	48504	-0.553
A_14_P138706	chr11	1969895	1969949	56859	-0.315
A_16_P39244098	chr11	2014878	2014937	20058	-0.795
A_16_P39244204	chr11	2045628	2045687	25355	-0.447
A_16_P02380972	chr11	2086532	2086591	60092	-0.771
A_16_P19129858	chr11	2140781	2140840	58511	-0.248
A_14_P201470	chr11	2153898	2153957	24402	-0.141
A_14_P118813	chr11	2164964	2165023	17645	-0.441
A_14_P134182	chr11	2167851	2167909	62417	-0.488
A_14_P111696	chr11	2181671	2181724	54768	-0.414
A_14_P136904	chr11	2192094	2192153	12660	-0.53
A_16_P02381187	chr11	2222733	2222792	61336	-0.141
A_14_P130713	chr11	2290020	2290074	55709	-0.198
A_14_P100895	chr11	2326330	2326387	22373	-0.233
A_14_P108804	chr11	2397123	2397182	49086	-0.807
A_14_P135809	chr11	2425071	2425122	31074	-0.403
A_14_P110167	chr11	2433382	2433426	2949	-0.461
A_16_P39245349	chr11	2475746	2475805	11178	-0.602
A_14_P120314	chr11	2542696	2542755	32351	-0.613
A_14_P113770	chr11	2618162	2618221	14391	-0.215
A_16_P39245723	chr11	2674253	2674312	47217	-0.745
A_14_P139309	chr11	2718566	2718625	61642	-0.792
A_14_P127412	chr11	2788739	2788798	30824	-0.846
A_16_P02381987	chr11	2861725	2861784	58213	-0.383
A_14_P100081	chr11	2904974	2905033	56102	-0.745
A_14_P130773	chr11	2916747	2916802	29615	-0.376
A_14_P106963	chr11	2931599	2931645	42089	-0.386
A_14_P113776	chr11	2949663	2949722	13227	-0.299
A_14_P126619	chr11	2985250	2985309	53795	-0.999
A_14_P107049	chr11	3011087	3011146	45232	-0.882
A_14_P100221	chr11	3039842	3039901	3461	-0.545
A_14_P132174	chr11	3073629	3073688	35776	-0.816
A_14_P130725	chr11	3108630	3108689	20757	-0.397
A_14_P123179	chr11	3153394	3153453	18534	-0.444
A_14_P116697	chr11	3202593	3202652	38987	-0.578
A_14_P127247	chr11	3243558	3243604	9437	-0.357
A_14_P122534	chr11	3381940	3381999	17914	-0.69
A_14_P123742	chr11	3628792	3628851	29096	-0.561
A_14_P108893	chr11	3660627	3660685	53910	-0.866
A_14_P139554	chr11	3669107	3669161	29557	-0.468
A_14_P119884	chr11	3692385	3692438	58340	-0.552
A_14_P123502	chr11	3700902	3700961	53523	-0.634
A_14_P121619	chr11	3733447	3733506	59447	-0.601
A_14_P119976	chr11	3774597	3774656	1503	-0.94
A_14_P126548	chr11	3793127	3793185	3054	-0.455
A_14_P133528	chr11	3839950	3840009	53274	-0.594
A_14_P102792	chr11	3852556	3852615	46049	-0.436
A_14_P121957	chr11	3866491	3866550	59406	-0.496
A_14_P128169	chr11	3886794	3886853	25636	-0.647
A_14_P133939	chr11	3940257	3940316	27534	-0.559
A_14_P106319	chr11	3987618	3987677	17405	-0.539
A_14_P110214	chr11	4061359	4061418	38863	-0.488
A_14_P117324	chr11	4127246	4127305	40060	-0.498
A_14_P118885	chr11	4175364	4175423	17278	-0.627
A_18_P10977279	chr11	4272812	4272871	49236	-0.871
A_14_P201124	chr11	4406219	4406278	42973	-0.627
A_14_P117371	chr11	4408183	4408233	38419	-0.668
A_16_P02383618	chr11	4456515	4456574	43131	-0.538
A_16_P39250272	chr11	4531795	4531854	21739	-0.894
A_14_P200643	chr11	4594629	4594688	54128	-0.838
A_14_P134217	chr11	4596338	4596397	39479	-0.27
A_14_P132863	chr11	4623583	4623638	23514	-0.729
A_14_P121111	chr11	4674731	4674790	8138	-0.502
A_14_P112296	chr11	4717952	4718011	50750	-0.791
A_16_P02384092	chr11	4793943	4794002	62291	-0.594
A_14_P108714	chr11	4853983	4854042	219	-0.586
A_16_P19136241	chr11	4893669	4893728	30085	-0.517
A_16_P19136449	chr11	4962435	4962494	*9699,13122,29632,31953,58497	-0.673
A_14_P201783	chr11	5010854	5010909	38087	-0.697
A_14_P101620	chr11	5013436	5013495	37757	-0.746
A_16_P39251670	chr11	5081139	5081198	42157	-0.631
A_14_P122394	chr11	5105531	5105590	9405	-0.743
A_14_P115573	chr11	5173297	5173356	28723	-0.595
A_14_P120246	chr11	5247723	5247780	9307	-0.841
A_14_P113695	chr11	5254133	5254192	10937	-1.304
A_14_P134869	chr11	5273787	5273846	24937	-0.713
A_14_P200284	chr11	5289998	5290057	39865	-0.704
A_14_P105998	chr11	5291338	5291388	55159	-0.348
A_14_P101114	chr11	5322543	5322602	53939	-0.462
A_14_P136429	chr11	5345837	5345896	4036	-0.603
A_16_P39252504	chr11	5392407	5392466	9580	-0.26
A_16_P19137671	chr11	5460250	5460309	51382	-0.218
A_14_P201476	chr11	5529738	5529797	45428	0.055
A_14_P128281	chr11	5530654	5530703	46366	-0.003
A_14_P104425	chr11	5536790	5536845	7316	-0.025
A_16_P19138075	chr11	5614439	5614498	*1452,2217,22170,28947,33966	-0.135
A_14_P139665	chr11	5618073	5618124	20111	-0.477
A_14_P125717	chr11	5626663	5626715	20665	-0.183
A_14_P127298	chr11	5655948	5656001	41840	-0.307
A_14_P119849	chr11	5686739	5686798	46867	-0.029
A_16_P19138270	chr11	5690064	5690123	*7042,15185,45283,49097,53951	-0.411
A_14_P116225	chr11	5727098	5727157	34362	-0.364
A_16_P19138459	chr11	5773545	5773604	*19096,25651,35681,49508,51945	-0.451
A_14_P138734	chr11	5805606	5805665	54392	-1.1
A_16_P19138717	chr11	5882369	5882428	36918	-0.435
A_16_P39253845	chr11	5924411	5924470	41969	-0.346
A_16_P19138875	chr11	5967479	5967538	24492	-0.618
A_14_P118852	chr11	6045249	6045308	25039	-0.133
A_16_P19139191	chr11	6102019	6102078	38972	-0.185
A_16_P19139255	chr11	6149255	6149314	60919	0.113
A_16_P19139317	chr11	6193574	6193633	7007	-0.25
A_14_P201482	chr11	6227774	6227833	27214	-0.201
A_14_P119020	chr11	6229602	6229661	32800	-0.19
A_14_P128298	chr11	6232544	6232603	9120	-0.339
A_14_P125842	chr11	6254827	6254886	47122	-0.182
A_14_P138765	chr11	6282812	6282871	23565	-0.228
A_14_P126583	chr11	6292438	6292490	60565	0.189
A_14_P101818	chr11	6340301	6340355	3688	-0.071
A_14_P123721	chr11	6364837	6364896	17756	0.068
A_14_P137968	chr11	6414131	6414183	1633	-0.097
A_14_P115087	chr11	6439666	6439716	16643	0.078
A_14_P105060	chr11	6457436	6457495	30109	0.183
A_14_P138488	chr11	6471773	6471831	30023	-0.231
A_14_P102955	chr11	6478306	6478360	32504	-0.034
A_14_P126404	chr11	6501399	6501456	53884	-0.149
A_14_P125654	chr11	6503713	6503772	62561	-0.265
A_14_P106373	chr11	6541982	6542041	62131	-0.325
A_14_P135306	chr11	6592611	6592660	25795	-0.039
A_14_P131270	chr11	6618222	6618280	51483	-0.112
A_14_P118257	chr11	6621185	6621239	*15873,24823,38425,38811,56294	-0.16
A_14_P102901	chr11	6626941	6627000	31652	0.07
A_14_P109229	chr11	6628642	6628701	23990	-0.409
A_14_P107440	chr11	6632515	6632573	41572	0.017
A_14_P109454	chr11	6639238	6639297	38210	0.077
A_14_P129170	chr11	6659171	6659230	51911	-0.289
A_14_P120607	chr11	6675974	6676031	48816	0.07
A_14_P133494	chr11	6703019	6703078	4872	-0.107
A_18_P10984425	chr11	6765027	6765086	57620	-0.272
A_14_P111071	chr11	6816134	6816185	30753	-0.177
A_16_P19140856	chr11	6856912	6856971	*15284,30518,33027,38612,44190	-0.171
A_14_P123473	chr11	6866263	6866322	24135	-0.05
A_16_P19140994	chr11	6920018	6920077	49276	-0.311
A_14_P106294	chr11	6961967	6962026	5885	0.124
A_14_P102075	chr11	7001741	7001800	33732	-0.302
A_14_P115090	chr11	7040544	7040603	48703	-0.087
A_14_P114383	chr11	7070967	7071026	38614	-0.21
A_14_P106729	chr11	7091552	7091611	58780	-0.253
A_14_P201675	chr11	7112320	7112379	16088	-0.28
A_16_P19141485	chr11	7160286	7160345	3333	-0.362
A_16_P19141676	chr11	7252598	7252657	17182	-0.054
A_14_P122886	chr11	7278825	7278884	47724	-0.301
A_14_P130731	chr11	7327176	7327235	56478	-0.19
A_14_P117066	chr11	7353055	7353114	27261	-0.137
A_14_P104703	chr11	7378670	7378729	56139	-0.127
A_14_P139879	chr11	7447256	7447315	11816	-0.446
A_14_P106759	chr11	7465685	7465744	10977	0.051
A_14_P111578	chr11	7530487	7530546	56629	-0.225
A_16_P19142464	chr11	7575495	7575553	23351	-0.173
A_14_P102295	chr11	7616486	7616545	10726	-0.088
A_14_P118856	chr11	7634795	7634854	16376	-0.191
A_14_P118254	chr11	7660009	7660068	56791	-0.297
A_14_P114721	chr11	7686529	7686587	57655	-0.213
A_14_P111128	chr11	7712477	7712533	10537	-0.311
A_16_P19142967	chr11	7767763	7767822	5158	-0.068
A_14_P123990	chr11	7817491	7817550	33131	0.004
A_14_P200285	chr11	7817978	7818037	45269	-0.282
A_14_P123439	chr11	7846994	7847049	2205	0.004
A_14_P119016	chr11	7894314	7894373	23650	-0.555
A_16_P02388383	chr11	7931035	7931094	17180	0.112
A_14_P108731	chr11	7981483	7981540	54681	-0.273
A_14_P102297	chr11	8016161	8016220	32223	-0.037
A_14_P107954	chr11	8075884	8075943	26787	-0.434
A_14_P124907	chr11	8105834	8105893	9016	-0.259
A_14_P117206	chr11	8130441	8130500	22685	-0.193
A_14_P110777	chr11	8161528	8161587	4636	-0.23
A_14_P102592	chr11	8189871	8189930	683	-0.093
A_14_P107159	chr11	8257457	8257516	6986	-0.234
A_14_P106732	chr11	8271420	8271479	17942	-0.481
A_14_P109635	chr11	8338037	8338096	9910	-0.049
A_14_P104176	chr11	8413526	8413585	12469	-0.329
A_14_P125454	chr11	8435134	8435193	39810	-0.313
A_14_P119777	chr11	8474345	8474403	61569	-0.285
A_14_P118842	chr11	8497196	8497255	3588	-0.337
A_14_P135008	chr11	8554884	8554940	31071	-0.343
A_14_P122546	chr11	8571494	8571553	34366	-0.347
A_14_P131345	chr11	8579455	8579514	62847	-0.336
A_14_P100043	chr11	8615280	8615333	45806	-0.413
A_14_P103887	chr11	8655502	8655561	3372	-0.49
A_14_P100322	chr11	8706675	8706734	43136	-0.312
A_14_P114318	chr11	8715140	8715199	12431	-0.286
A_14_P130303	chr11	8747613	8747672	43599	-0.297
A_14_P110049	chr11	8771374	8771433	18650	-0.351
A_14_P103750	chr11	8798214	8798273	4266	-0.418
A_14_P137649	chr11	8821823	8821882	5221	-0.173
A_16_P19145496	chr11	8851951	8852010	16814	-0.588
A_14_P137944	chr11	8902043	8902102	48052	-0.183
A_14_P109956	chr11	8936346	8936405	56590	-0.378
A_14_P104340	chr11	8941942	8942001	35703	-0.263
A_14_P134531	chr11	8951317	8951376	25913	-0.3
A_14_P104124	chr11	8962586	8962645	4864	-0.283
A_14_P108794	chr11	8985403	8985452	43701	0.102
A_14_P106902	chr11	9023845	9023904	59200	-0.327
A_14_P108164	chr11	9080861	9080916	6671	-0.45
A_14_P115838	chr11	9090665	9090724	52476	-0.411
A_14_P201808	chr11	9100955	9101010	17696	-0.236
A_16_P02390109	chr11	9152612	9152671	24244	-0.279
A_16_P02390152	chr11	9177193	9177252	58704	-0.346
A_16_P19146296	chr11	9200052	9200111	20504	-0.374
A_14_P110239	chr11	9248819	9248878	15367	-0.461
A_16_P19146409	chr11	9263840	9263899	*28015,33356,37666,48411,53591	-0.384
A_16_P02390319	chr11	9330349	9330408	8767	-0.203
A_14_P132263	chr11	9407239	9407298	21310	-0.305
A_14_P105627	chr11	9441943	9442001	11069	-0.403
A_14_P128131	chr11	9509835	9509894	4708	-0.294
A_14_P108605	chr11	9549425	9549484	42022	-0.463
A_14_P136187	chr11	9594314	9594367	28457	-0.17
A_14_P133106	chr11	9606777	9606836	1312	-0.415
A_14_P130658	chr11	9610911	9610970	54081	-0.27
A_14_P104727	chr11	9632504	9632563	44391	-0.076
A_14_P102207	chr11	9686182	9686227	46872	0.293
A_14_P103999	chr11	9735073	9735132	47719	-0.439
A_14_P136192	chr11	9762304	9762363	15833	-0.306
A_14_P106179	chr11	9773372	9773431	37986	-0.503
A_16_P32848969	chr11	9800218	9800277	12457	-0.322
A_14_P129606	chr11	9860452	9860511	21129	-0.357
A_14_P201940	chr11	9860762	9860821	35973	-0.372
A_16_P02391032	chr11	9906839	9906898	24426	-0.228
A_16_P19147931	chr11	9975394	9975453	19171	-0.487
A_14_P108625	chr11	10011063	10011122	15896	-0.465
A_18_P10989521	chr11	10074082	10074141	43926	-0.247
A_14_P121091	chr11	10108360	10108419	2403	-0.297
A_16_P39263831	chr11	10130460	10130519	7434	-0.305
A_16_P19148358	chr11	10187932	10187991	46836	-0.404
A_14_P124578	chr11	10231064	10231123	40477	-0.525
A_14_P137452	chr11	10301887	10301946	27220	-0.303
A_14_P130211	chr11	10327991	10328036	1254	-0.129
A_16_P19148698	chr11	10374639	10374698	4972	-0.199
A_14_P202059	chr11	10466758	10466817	27000	0.069
A_14_P115542	chr11	10476842	10476892	13256	-0.34
A_14_P135756	chr11	10508827	10508882	61892	-0.126
A_14_P112079	chr11	10555639	10555698	29125	-0.292
A_14_P109775	chr11	10584029	10584088	36891	-0.395
A_14_P109517	chr11	10631303	10631355	52059	-0.176
A_14_P117905	chr11	10647993	10648047	52345	-0.063
A_14_P108215	chr11	10673872	10673922	28771	-0.202
A_14_P123921	chr11	10702926	10702985	38266	-0.28
A_16_P02392121	chr11	10749516	10749575	32875	-0.274
A_14_P103697	chr11	10785341	10785400	41619	-0.241
A_14_P107003	chr11	10822054	10822113	22087	-0.415
A_14_P103841	chr11	10848016	10848075	37794	-0.241
A_14_P117440	chr11	10874344	10874403	775	-0.449
A_14_P100452	chr11	10879597	10879650	5279	0.29
A_18_P10993242	chr11	10903031	10903090	40125	-0.289
A_18_P18695476	chr11	11006203	11006262	41226	-0.341
A_16_P02392553	chr11	11094778	11094837	6611	-0.407
A_16_P19150651	chr11	11215846	11215905	34563	-0.221
A_14_P138611	chr11	11310311	11310370	29559	-0.057
A_16_P02392977	chr11	11368811	11368870	37280	-0.149
A_16_P02393019	chr11	11395953	11396012	16181	-0.257
A_16_P19151392	chr11	11472747	11472806	25577	-0.144
A_16_P39267213	chr11	11521638	11521697	34231	-0.47
A_16_P02393380	chr11	11588779	11588838	59104	-0.366
A_14_P105183	chr11	11614352	11614411	18631	-0.05
A_16_P02393543	chr11	11688581	11688640	35642	-0.119
A_14_P105682	chr11	11864438	11864497	3417	-0.071
A_14_P104892	chr11	11906064	11906120	55855	-0.205
A_14_P113961	chr11	11924291	11924350	58033	-0.257
A_14_P119454	chr11	11941755	11941813	6916	-0.079
A_14_P110028	chr11	11964774	11964833	19192	-0.394
A_14_P116603	chr11	11978226	11978280	14239	0.064
A_14_P117308	chr11	11984479	11984538	5735	-0.007
A_14_P135080	chr11	11985575	11985627	41949	-0.098
A_14_P129043	chr11	12011289	12011348	39762	-0.48
A_16_P02394071	chr11	12051354	12051413	27427	-0.241
A_14_P202186	chr11	12143390	12143449	57528	-0.243
A_14_P105095	chr11	12149764	12149823	48127	-0.493
A_14_P109132	chr11	12185381	12185440	54271	0.095
A_14_P136251	chr11	12212100	12212159	19735	-0.412
A_14_P124299	chr11	12229467	12229517	22598	-0.083
A_14_P102298	chr11	12247691	12247750	31709	-0.391
A_14_P124840	chr11	12265505	12265564	52127	-0.462
A_14_P136746	chr11	12284609	12284668	1784	-0.171
A_14_P105745	chr11	12316138	12316194	5244	-0.188
A_14_P135037	chr11	12345585	12345644	30652	-0.192
A_14_P100024	chr11	12363908	12363967	61792	-0.138
A_14_P126783	chr11	12380461	12380520	21469	0.182
A_14_P124812	chr11	12400232	12400291	25243	0.145
A_16_P02394674	chr11	12452153	12452212	15134	-0.324
A_14_P121036	chr11	12502177	12502235	47441	-0.283
A_14_P102805	chr11	12551725	12551784	17664	-0.387
A_14_P133230	chr11	12626289	12626348	1427	-0.349
A_16_P19154571	chr11	12729193	12729252	60206	-0.114
A_14_P131809	chr11	12800688	12800747	6730	0.01
A_14_P121656	chr11	12848840	12848899	56510	-0.37
A_14_P124914	chr11	12896032	12896091	45094	-0.204
A_14_P119530	chr11	12923522	12923577	33474	-0.494
A_16_P19155333	chr11	12983369	12983428	10285	-0.248
A_16_P02395604	chr11	13034639	13034698	30089	-0.205
A_14_P111804	chr11	13226395	13226454	48035	-0.295
A_14_P137376	chr11	13298478	13298529	35021	-0.112
A_14_P119773	chr11	13307495	13307554	61959	-0.297
A_14_P106407	chr11	13331507	13331564	199	0.119
A_14_P110321	chr11	13351481	13351540	41356	-0.13
A_14_P138600	chr11	13371506	13371561	6237	-0.187
A_18_P10997673	chr11	13412886	13412945	9472	-0.272
A_14_P125178	chr11	13466568	13466627	39117	-0.203
A_14_P108834	chr11	13484163	13484215	46345	-0.143
A_14_P135906	chr11	13514371	13514430	27187	-0.142
A_14_P106400	chr11	13560918	13560977	34601	-0.132
A_16_P19156855	chr11	13666963	13667022	56662	-0.383
A_14_P202063	chr11	13693743	13693802	6949	-0.213
A_14_P100835	chr11	13705658	13705717	60472	-0.202
A_14_P135659	chr11	13725612	13725671	40354	-0.104
A_14_P127651	chr11	13784787	13784846	60904	0.138
A_16_P02396659	chr11	13859520	13859579	41827	-0.154
A_16_P19157519	chr11	13952702	13952761	60962	-0.106
A_14_P103330	chr11	13991832	13991891	50089	0.19
A_16_P19157688	chr11	14034589	14034648	188	-0.296
A_14_P112513	chr11	14096904	14096963	14170	-0.176
A_14_P108300	chr11	14157083	14157140	59118	-0.157
A_14_P125111	chr11	14224682	14224741	22035	-0.078
A_14_P138203	chr11	14289388	14289447	37656	-0.159
A_14_P118452	chr11	14323109	14323168	10084	0.031
A_14_P127344	chr11	14344514	14344573	55274	-0.197
A_14_P120422	chr11	14362224	14362283	17821	-0.188
A_14_P127265	chr11	14379043	14379102	23331	-0.381
A_14_P103023	chr11	14479377	14479436	32094	-0.307
A_14_P130509	chr11	14512134	14512193	30122	-0.354
A_14_P139270	chr11	14539171	14539230	61254	-0.128
A_14_P108408	chr11	14570871	14570930	34957	-0.456
A_14_P117272	chr11	14615003	14615062	27876	0.041
A_14_P100732	chr11	14632666	14632720	29815	-0.165
A_14_P106779	chr11	14659151	14659210	36807	-0.358
A_14_P100552	chr11	14709082	14709141	21788	-0.249
A_16_P19159338	chr11	14768905	14768964	38543	-0.348
A_14_P111107	chr11	14793475	14793534	6026	-0.581
A_14_P128647	chr11	14853242	14853301	40638	-0.736
A_14_P126468	chr11	14880578	14880637	20936	-0.261
A_14_P117872	chr11	14912392	14912451	49488	0.066
A_14_P121572	chr11	14988973	14989032	3503	-0.237
A_14_P200286	chr11	14991059	14991115	60032	0.066
A_14_P110218	chr11	14992837	14992894	16885	-0.037
A_16_P19159878	chr11	15028697	15028756	49505	-0.111
A_14_P137754	chr11	15100083	15100142	23796	-0.204
A_16_P19160099	chr11	15148860	15148919	55999	0.03
A_14_P126188	chr11	15213538	15213597	21304	-0.235
A_16_P19160432	chr11	15261726	15261785	49002	-0.239
A_16_P02398743	chr11	15406551	15406610	39497	-0.356
A_18_P11002119	chr11	15667192	15667251	22491	-0.346
A_14_P137835	chr11	15781823	15781882	21630	-0.207
A_18_P11007916	chr11	15995789	15995848	49369	-0.552
A_16_P19162444	chr11	16027746	16027805	62830	-0.225
A_14_P129683	chr11	16075563	16075622	52752	-0.51
A_14_P107457	chr11	16122782	16122841	36343	-0.306
A_16_P02399993	chr11	16172071	16172130	38626	-0.181
A_14_P118714	chr11	16213847	16213906	16001	-0.157
A_14_P129744	chr11	16256156	16256215	53873	-0.628
A_16_P19163166	chr11	16302150	16302209	7834	-0.294
A_14_P117477	chr11	16340143	16340202	49480	-0.02
A_16_P39279421	chr11	16404769	16404828	31341	-0.506
A_16_P39279601	chr11	16468111	16468170	19689	-0.239
A_14_P115175	chr11	16502568	16502627	57665	-0.052
A_16_P19163905	chr11	16593589	16593648	58167	-0.409
A_16_P19164052	chr11	16665966	16666025	22987	-0.236
A_14_P105150	chr11	16766451	16766510	35135	-0.102
A_16_P19164343	chr11	16820771	16820830	62586	-0.346
A_14_P110359	chr11	16847294	16847353	58682	-0.434
A_16_P19164487	chr11	16873547	16873606	*739,5393,22096,51546,56032	-0.355
A_16_P02401094	chr11	16922315	16922374	3366	-0.352
A_16_P02401154	chr11	16957123	16957182	5653	-0.208
A_16_P02401232	chr11	17001335	17001394	20101	-0.36
A_14_P201041	chr11	17095287	17095346	24850	-0.163
A_14_P103156	chr11	17096028	17096087	11965	-0.15
A_14_P123792	chr11	17124338	17124397	41803	0.191
A_14_P108966	chr11	17144271	17144330	2770	-0.401
A_14_P109329	chr11	17190929	17190988	*366,4548,5411,33318,52188	-0.164
A_14_P104839	chr11	17223356	17223415	56295	-0.703
A_16_P19165413	chr11	17270775	17270834	*5968,19478,30794,35472,39642	-0.445
A_14_P105723	chr11	17306149	17306208	13621	-0.256
A_14_P139498	chr11	17323318	17323376	58936	-0.023
A_14_P125689	chr11	17352436	17352494	29813	-0.155
A_14_P107403	chr11	17408294	17408341	22012	-0.086
A_14_P122000	chr11	17414407	17414466	11848	-0.144
A_14_P109347	chr11	17458053	17458112	35285	-0.147
A_14_P110605	chr11	17495767	17495826	5905	-0.411
A_14_P137866	chr11	17515475	17515522	38879	-0.093
A_14_P120509	chr11	17536796	17536855	49281	-0.314
A_14_P125690	chr11	17554809	17554867	8768	-0.316
A_14_P201823	chr11	17563754	17563813	24345	-0.451
A_16_P02402050	chr11	17623300	17623359	41443	-0.212
A_14_P107813	chr11	17711983	17712042	33646	-0.398
A_14_P123001	chr11	17742675	17742726	34938	-0.149
A_14_P112287	chr11	17768130	17768182	43498	-0.252
A_14_P112745	chr11	17794118	17794177	59715	-0.22
A_14_P109584	chr11	17853233	17853292	54240	-0.413
A_14_P132118	chr11	17899742	17899801	19725	-0.385
A_14_P127219	chr11	17944039	17944098	22490	-0.349
A_14_P123487	chr11	17981145	17981199	19329	0.1
A_14_P122326	chr11	18004001	18004060	59210	-0.259
A_14_P123786	chr11	18057497	18057556	62376	-0.259
A_16_P02402727	chr11	18073801	18073860	*14523,30750,47746,53382,60231	-0.263
A_14_P106322	chr11	18108689	18108748	21090	-0.366
A_14_P124217	chr11	18169103	18169158	42878	-0.123
A_14_P131363	chr11	18189858	18189917	44477	-0.12
A_14_P102393	chr11	18258237	18258290	40457	-0.565
A_14_P100959	chr11	18266836	18266880	18564	-0.087
A_14_P138305	chr11	18285032	18285091	27108	-0.221
A_14_P111260	chr11	18309410	18309469	16654	-0.32
A_14_P122515	chr11	18327845	18327904	11071	-0.209
A_14_P103252	chr11	18346614	18346673	5310	-0.298
A_14_P105313	chr11	18380151	18380207	54131	-0.305
A_14_P112868	chr11	18428636	18428695	5851	-0.252
A_14_P129896	chr11	18472670	18472729	15467	-0.644
A_14_P118240	chr11	18487158	18487217	899	-0.143
A_14_P111525	chr11	18503356	18503415	23058	-0.083
A_14_P109915	chr11	18523622	18523681	13562	-0.153
A_14_P138386	chr11	18536224	18536283	*12893,14928,27693,30814,58427	-0.276
A_14_P112924	chr11	18553594	18553653	58698	-0.267
A_14_P130230	chr11	18579756	18579814	39590	-0.177
A_14_P117266	chr11	18585210	18585269	29359	-0.139
A_14_P125521	chr11	18600986	18601033	9606	-0.089
A_14_P128839	chr11	18638795	18638854	45107	-0.185
A_18_P11014178	chr11	18693031	18693090	37957	-0.206
A_14_P128768	chr11	18726045	18726099	4547	-0.156
A_14_P104797	chr11	18726074	18726133	50739	-0.167
A_14_P139461	chr11	18788855	18788914	30573	-0.288
A_14_P101830	chr11	18886425	18886484	44355	-0.298
A_16_P19169363	chr11	18951965	18952024	41625	-0.315
A_14_P134349	chr11	19076609	19076668	23386	-0.419
A_14_P114450	chr11	19119892	19119951	28903	-0.253
A_14_P133969	chr11	19138406	19138454	55299	-0.086
A_14_P112486	chr11	19168758	19168817	29622	-0.511
A_14_P119959	chr11	19203936	19203995	52136	-0.403
A_14_P116389	chr11	19250995	19251054	53761	-0.135
A_14_P133720	chr11	19317981	19318040	15085	-0.306
A_16_P02404387	chr11	19376615	19376674	25677	-0.096
A_16_P19170471	chr11	19430585	19430644	20766	-0.2
A_16_P19170535	chr11	19458752	19458811	17987	0.229
A_16_P19170684	chr11	19514209	19514268	7609	-0.577
A_16_P02404754	chr11	19591449	19591508	35736	-0.068
A_18_P11014816	chr11	19664494	19664553	18723	-0.115
A_16_P02404978	chr11	19739690	19739749	32015	-0.482
A_14_P109516	chr11	19793582	19793641	30284	0.032
A_16_P19171528	chr11	19825909	19825968	57423	-0.033
A_16_P19171705	chr11	19883334	19883393	61359	-0.212
A_14_P107842	chr11	19905869	19905923	8526	-0.196
A_16_P19171972	chr11	19965281	19965340	45273	-0.069
A_16_P19172192	chr11	20042158	20042217	48118	-0.102
A_14_P138914	chr11	20083843	20083899	19906	-0.229
A_14_P132862	chr11	20141561	20141620	43942	-0.207
A_14_P120115	chr11	20218948	20219007	31824	-0.148
A_14_P201639	chr11	20387986	20388045	26031	-0.183
A_14_P106029	chr11	20388880	20388939	15273	-0.264
A_14_P126699	chr11	20405147	20405206	45060	-0.332
A_16_P19173214	chr11	20439739	20439798	40294	-0.456
A_16_P19173310	chr11	20483913	20483972	30688	-0.434
A_14_P120138	chr11	20530532	20530591	28037	-0.166
A_14_P138835	chr11	20620997	20621056	31007	-0.076
A_14_P114336	chr11	20668383	20668442	24758	-0.195
A_14_P133851	chr11	20699559	20699612	52168	-0.022
A_16_P19173919	chr11	20769612	20769671	40121	-0.172
A_16_P19174002	chr11	20804806	20804865	62672	-0.365
A_16_P19174163	chr11	20882837	20882896	27460	-0.366
A_14_P138942	chr11	20939742	20939801	39807	-0.287
A_16_P39290846	chr11	20985806	20985865	55266	-0.128
A_16_P02406947	chr11	21020050	21020109	6732	-0.504
A_16_P39291079	chr11	21068742	21068801	35738	-0.362
A_16_P19174736	chr11	21099901	21099960	4983	-0.156
A_16_P19174917	chr11	21167064	21167123	4709	-0.247
A_16_P02407273	chr11	21210039	21210098	26736	-0.7
A_16_P02407296	chr11	21229142	21229201	18735	-0.332
A_16_P19175168	chr11	21272754	21272813	28460	-0.418
A_16_P39291711	chr11	21328010	21328069	10485	-0.311
A_14_P133658	chr11	21366340	21366399	54185	-0.195
A_14_P131210	chr11	21433609	21433668	47774	0.041
A_14_P135125	chr11	21464366	21464425	41970	-0.106
A_14_P137290	chr11	21503026	21503085	8158	-0.152
A_16_P19175770	chr11	21549682	21549741	32579	-0.296
A_14_P113113	chr11	21596784	21596843	25449	0.135
A_14_P134591	chr11	21626123	21626182	19610	-0.137
A_14_P112911	chr11	21859560	21859619	21389	0.015
A_14_P111174	chr11	22137148	22137207	62569	-0.216
A_18_P18734360	chr11	22241544	22241603	22116	-0.325
A_16_P19177355	chr11	22301835	22301894	49600	0.054
A_14_P201144	chr11	22359652	22359703	29989	-0.052
A_14_P139890	chr11	22366771	22366830	13688	-0.185
A_14_P136265	chr11	22399439	22399498	43779	-0.191
A_14_P105265	chr11	22476515	22476574	1474	-0.306
A_14_P131840	chr11	22644572	22644631	2083	-0.228
A_14_P122657	chr11	22645829	22645888	27113	0.085
A_14_P102029	chr11	22646863	22646912	42844	0.13
A_14_P135261	chr11	22696507	22696566	29500	-0.185
A_14_P106317	chr11	22721425	22721484	34948	-0.457
A_14_P122529	chr11	22747900	22747952	16115	-0.021
A_14_P104122	chr11	22777383	22777438	36813	0.001
A_14_P107690	chr11	22833595	22833654	42798	0.122
A_14_P137678	chr11	22936184	22936243	56936	0.023
A_16_P19179334	chr11	23159980	23160039	27607	-0.041
A_14_P109205	chr11	23445008	23445067	675	0.199
A_14_P136207	chr11	23710376	23710435	19803	-0.2
A_16_P19180718	chr11	23809310	23809369	34544	-0.094
A_16_P19180841	chr11	23857530	23857589	4150	-0.175
A_16_P19181224	chr11	24063998	24064057	31144	-0.009
A_16_P19181701	chr11	24280229	24280288	53250	-0.214
A_16_P19181909	chr11	24381118	24381177	*5971,30117,35649,39989,61138	-0.341
A_16_P02411542	chr11	24476279	24476338	11127	-0.051
A_16_P19182218	chr11	24522033	24522092	59925	-0.024
A_14_P105292	chr11	24585745	24585804	41196	0.044
A_16_P19182506	chr11	24616945	24617004	49336	0.008
A_16_P19182651	chr11	24671626	24671685	4619	-0.323
A_16_P02411952	chr11	24728237	24728296	15887	-0.17
A_16_P19182882	chr11	24759600	24759659	62657	-0.262
A_16_P19183001	chr11	24809139	24809198	1379	-0.181
A_16_P19183107	chr11	24847778	24847837	52970	-0.272
A_14_P131272	chr11	24892279	24892338	5960	-0.233
A_18_P11030206	chr11	24924128	24924187	57265	-0.165
A_16_P02412288	chr11	24977642	24977701	18303	-0.201
A_16_P19183486	chr11	25033837	25033896	54303	-0.154
A_18_P11029729	chr11	25069132	25069191	29558	-0.21
A_14_P136175	chr11	25129925	25129984	39997	-0.119
A_14_P107288	chr11	25380017	25380076	8493	-0.337
A_16_P19184575	chr11	25552237	25552296	56277	-0.039
A_14_P116118	chr11	25677598	25677657	2805	0.119
A_14_P105988	chr11	25887995	25888054	13741	-0.441
A_18_P11034827	chr11	26118285	26118344	5749	-0.02
A_14_P135513	chr11	26288841	26288900	43317	-0.099
A_14_P134719	chr11	26353128	26353187	53137	-0.202
A_16_P19186533	chr11	26390509	26390568	18777	-0.289
A_16_P19186660	chr11	26437642	26437701	19589	-0.312
A_14_P128290	chr11	26484606	26484665	37024	-0.292
A_14_P119533	chr11	26556063	26556122	40334	-0.191
A_14_P127654	chr11	26583085	26583144	21231	-0.794
A_14_P106018	chr11	26621168	26621222	33567	-0.334
A_14_P124292	chr11	26683263	26683322	23680	-0.19
A_14_P116657	chr11	26720962	26721021	29510	-0.125
A_14_P126095	chr11	26742899	26742958	30442	-0.464
A_14_P129944	chr11	26744883	26744942	13349	-0.045
A_16_P19187696	chr11	26834356	26834415	14934	-0.334
A_16_P19188043	chr11	27006061	27006120	6038	-0.177
A_14_P113464	chr11	27077147	27077206	8946	-0.332
A_14_P107063	chr11	27129357	27129416	35907	-0.169
A_14_P111067	chr11	27149167	27149226	27148	-0.416
A_14_P139735	chr11	27225315	27225374	5081	-0.495
A_14_P202218	chr11	27361741	27361800	58945	-0.156
A_14_P119590	chr11	27362195	27362254	57597	-0.1
A_14_P110202	chr11	27382917	27382976	7707	-0.083
A_14_P115743	chr11	27385232	27385284	17085	-0.04
A_14_P110679	chr11	27388159	27388218	49763	-0.205
A_14_P103822	chr11	27413965	27414024	47396	-0.192
A_14_P132088	chr11	27434368	27434427	22445	-0.345
A_14_P114949	chr11	27465212	27465271	15698	-0.477
A_14_P123621	chr11	27489506	27489565	57253	-0.431
A_14_P139304	chr11	27518138	27518197	42372	-0.336
A_14_P131116	chr11	27526517	27526576	21166	-0.323
A_18_P11038615	chr11	27592355	27592414	17852	-0.488
A_14_P201679	chr11	27678850	27678909	29738	0.083
A_14_P133190	chr11	27693436	27693495	27912	-0.187
A_14_P117649	chr11	27718999	27719058	23124	-0.516
A_14_P102853	chr11	27774413	27774472	28986	-0.614
A_16_P02416282	chr11	27834362	27834421	24651	-0.195
A_16_P19190289	chr11	27901225	27901284	56432	-0.358
A_16_P02416476	chr11	27979462	27979521	48803	-0.314
A_14_P135200	chr11	28045277	28045336	11710	-0.105
A_14_P129009	chr11	28083979	28084038	41254	-0.317
A_14_P122763	chr11	28104395	28104454	27665	-0.51
A_14_P136659	chr11	28131098	28131157	43406	0.399
A_14_P115308	chr11	28154111	28154170	21918	-0.017
A_14_P111926	chr11	28197596	28197655	53144	0.028
A_14_P133169	chr11	28254297	28254356	25153	0.239
A_14_P139616	chr11	28291889	28291948	51143	-0.276
A_14_P118726	chr11	28317161	28317220	55149	-0.158
A_14_P106601	chr11	28349653	28349712	11727	-0.019
A_16_P02417113	chr11	28464346	28464405	*1635,3118,29599,51733,60329	-0.318
A_14_P139626	chr11	28728052	28728111	19797	-0.37
A_14_P100763	chr11	28910482	28910541	35860	-0.023
A_16_P19193104	chr11	29062145	29062204	43718	-0.215
A_14_P138456	chr11	29195161	29195220	33465	-0.185
A_16_P19193558	chr11	29265863	29265922	35250	-0.282
A_14_P137594	chr11	29404733	29404792	9028	-0.348
A_16_P02418591	chr11	29474192	29474251	16120	-0.272
A_16_P19194424	chr11	29628642	29628701	28323	-0.216
A_14_P128273	chr11	29704679	29704738	53624	-0.386
A_16_P02419029	chr11	29772573	29772632	45242	-0.432
A_14_P102672	chr11	29979781	29979840	58117	-0.192
A_14_P126893	chr11	30034682	30034741	35210	-0.204
A_14_P201199	chr11	30037352	30037411	7148	-0.012
A_16_P19195579	chr11	30146135	30146194	7373	-0.262
A_14_P133221	chr11	30253446	30253498	32977	0.031
A_16_P39312597	chr11	30323780	30323839	46556	-0.485
A_14_P122610	chr11	30379373	30379432	50846	-0.139
A_14_P129734	chr11	30432767	30432826	30729	-0.186
A_14_P110136	chr11	30483748	30483807	37429	-0.364
A_14_P112694	chr11	30517013	30517072	20748	-0.084
A_14_P100134	chr11	30559935	30559994	12650	-0.218
A_14_P122470	chr11	30601996	30602048	42161	-0.158
A_14_P104874	chr11	30741612	30741671	13378	-0.181
A_18_P11042963	chr11	30896464	30896523	384	-0.271
A_16_P02420742	chr11	30921059	30921118	*12978,34789,45888,48384,55721	-0.453
A_14_P113261	chr11	30951602	30951661	40753	-0.085
A_16_P02420847	chr11	30985401	30985460	59752	-0.491
A_16_P19197933	chr11	31052845	31052904	37526	-0.452
A_16_P02421018	chr11	31118027	31118086	22435	-0.259
A_16_P39314902	chr11	31172410	31172469	53831	-0.101
A_16_P19198381	chr11	31231095	31231154	61682	-0.361
A_14_P134942	chr11	31255657	31255716	17074	-0.398
A_14_P100901	chr11	31284479	31284538	9469	0.07
A_14_P114529	chr11	31327838	31327897	45122	-0.391
A_14_P100247	chr11	31349673	31349732	43421	-0.472
A_14_P131630	chr11	31391205	31391253	13283	0.013
A_14_P109538	chr11	31406793	31406852	55794	-0.334
A_14_P129817	chr11	31468238	31468297	43030	-0.511
A_14_P128274	chr11	31495261	31495320	30411	-0.186
A_14_P136991	chr11	31521664	31521723	55414	-0.258
A_14_P135968	chr11	31561220	31561279	40249	-0.408
A_14_P122040	chr11	31605859	31605918	36761	-0.236
A_14_P127603	chr11	31625389	31625448	1992	-0.32
A_14_P120597	chr11	31668334	31668393	33786	-0.342
A_14_P112942	chr11	31735689	31735748	60318	-0.016
A_14_P110850	chr11	31775398	31775457	36811	-0.58
A_14_P104311	chr11	31815289	31815344	42439	-0.064
A_14_P108972	chr11	31822366	31822417	43427	-0.242
A_14_P135576	chr11	31825639	31825698	51416	-0.033
A_16_P02422172	chr11	31857737	31857796	*11810,21824,35040,39675,44282	-0.216
A_14_P114426	chr11	31870663	31870722	48111	-0.116
A_16_P19200138	chr11	31926025	31926084	32306	-0.133
A_18_P11054847	chr11	32093444	32093503	10705	-0.118
A_16_P19200794	chr11	32182723	32182782	5517	-0.194
A_14_P119815	chr11	32370148	32370207	12415	-0.272
A_14_P114899	chr11	32417840	32417891	44364	-0.191
A_14_P123086	chr11	32439100	32439154	33849	-0.245
A_16_P02423126	chr11	32484467	32484526	11203	-0.282
A_16_P19201740	chr11	32562898	32562957	44509	-0.309
A_14_P124400	chr11	32605801	32605856	14997	0.058
A_14_P113173	chr11	32623313	32623372	30905	-0.143
A_16_P02423383	chr11	32697424	32697483	37694	-0.563
A_16_P19202142	chr11	32746028	32746087	12568	-0.268
A_14_P110445	chr11	32815666	32815725	9844	-0.164
A_14_P125801	chr11	32852043	32852101	32172	-0.164
A_14_P108854	chr11	32858335	32858394	61292	-0.113
A_14_P112578	chr11	32871705	32871764	49005	-0.261
A_16_P19202447	chr11	32920440	32920499	20427	-0.329
A_14_P109527	chr11	32971257	32971316	49219	-0.325
A_14_P129993	chr11	32975692	32975751	24948	-0.213
A_14_P104655	chr11	32990627	32990686	58378	-0.439
A_14_P101555	chr11	33041370	33041429	21300	-0.217
A_14_P135198	chr11	33049226	33049285	47222	-0.22
A_14_P116548	chr11	33065318	33065377	59924	-0.31
A_14_P117115	chr11	33102771	33102830	15729	-0.182
A_14_P135014	chr11	33111215	33111274	57891	-0.161
A_14_P108576	chr11	33127415	33127474	120	-0.434
A_14_P120670	chr11	33151183	33151242	12146	-0.145
A_14_P133148	chr11	33179961	33180020	45661	0.077
A_16_P19203135	chr11	33207242	33207301	33358	-0.407
A_14_P106244	chr11	33280396	33280453	12949	-0.175
A_14_P120548	chr11	33307985	33308044	34434	-0.283
A_14_P128333	chr11	33331503	33331562	3267	-0.143
A_14_P116832	chr11	33349648	33349707	9455	-0.154
A_14_P106496	chr11	33375370	33375429	30574	-0.484
A_14_P134371	chr11	33488703	33488762	6566	-0.106
A_16_P19204080	chr11	33595265	33595324	58379	-0.171
A_18_P11055233	chr11	33640450	33640509	36887	-0.27
A_14_P201275	chr11	33694533	33694592	46336	-0.299
A_14_P104274	chr11	33695559	33695616	45916	0.002
A_14_P114093	chr11	33730465	33730524	24585	-0.27
A_14_P138747	chr11	33777376	33777433	66	-0.336
A_14_P136695	chr11	33880305	33880364	31761	-0.227
A_14_P108764	chr11	33902330	33902379	1150	-0.198
A_14_P139177	chr11	33903076	33903135	37574	-0.05
A_14_P201649	chr11	33903385	33903444	*4069,7127,33283,41286,50603	-0.446
A_16_P02425137	chr11	33952093	33952152	49834	-0.26
A_14_P114674	chr11	34072303	34072362	24535	-0.11
A_14_P115475	chr11	34098090	34098149	21749	-0.302
A_14_P107197	chr11	34145871	34145930	39822	-0.248
A_14_P118978	chr11	34167655	34167713	11779	-0.085
A_14_P126349	chr11	34216328	34216387	3188	-0.099
A_14_P113609	chr11	34292369	34292428	50117	-0.051
A_14_P109982	chr11	34322106	34322165	47105	-0.261
A_14_P110048	chr11	34350648	34350707	44760	-0.241
A_16_P19206154	chr11	34386255	34386314	49824	-0.413
A_14_P106417	chr11	34462022	34462081	20583	-0.477
A_14_P104272	chr11	34475426	34475485	34095	0.007
A_14_P102567	chr11	34500560	34500619	56153	-0.154
A_14_P119063	chr11	34525844	34525903	57144	-0.098
A_14_P202499	chr11	34530902	34530961	21722	-0.038
A_14_P108435	chr11	34651737	34651796	1295	-0.378
A_14_P139708	chr11	34673097	34673156	17685	-0.226
A_14_P201136	chr11	34682359	34682418	17113	-0.198
A_16_P02426392	chr11	34764178	34764237	52490	-0.065
A_14_P138874	chr11	34903851	34903910	6168	-0.425
A_14_P120606	chr11	34933517	34933576	62590	-0.364
A_16_P39324410	chr11	34951104	34951163	45078	-0.222
A_14_P116189	chr11	34988333	34988386	29708	-0.089
A_14_P130607	chr11	35006200	35006259	901	-0.224
A_14_P201582	chr11	35016838	35016897	55664	-0.11
A_16_P02426765	chr11	35060928	35060987	33320	-0.062
A_14_P104679	chr11	35181079	35181138	11861	-0.227
A_14_P124138	chr11	35198117	35198172	12441	-0.097
A_14_P100479	chr11	35232711	35232761	13818	0.104
A_14_P114193	chr11	35232931	35232981	59012	-0.517
A_14_P108079	chr11	35251059	35251118	45632	-0.149
A_16_P02427121	chr11	35269915	35269974	*12589,12762,16388,20115,52818	-0.243
A_14_P125890	chr11	35276940	35276999	62953	-0.215
A_14_P118959	chr11	35323056	35323115	25786	-0.198
A_14_P112873	chr11	35380789	35380848	56661	-0.28
A_14_P102827	chr11	35404812	35404871	21031	-0.109
A_14_P103279	chr11	35426819	35426878	39176	-0.319
A_14_P102938	chr11	35453639	35453698	49865	-0.081
A_14_P137837	chr11	35474317	35474376	7749	-0.263
A_14_P100618	chr11	35492312	35492366	31573	-0.219
A_14_P137811	chr11	35535716	35535775	52667	-0.3
A_14_P122681	chr11	35641045	35641090	57875	-0.28
A_14_P130005	chr11	35685126	35685180	2106	-0.017
A_14_P114423	chr11	35710527	35710586	23196	-0.226
A_14_P105533	chr11	35747454	35747513	32928	-0.063
A_14_P115080	chr11	35765036	35765095	57411	-0.165
A_14_P101306	chr11	35786084	35786143	62195	-0.083
A_14_P125050	chr11	35829284	35829343	44766	-0.259
A_14_P135120	chr11	35941265	35941324	36266	-0.23
A_16_P19210036	chr11	35960550	35960609	*1652,8314,27470,37113,39529	-0.206
A_16_P02428253	chr11	36008617	36008676	7290	0.037
A_14_P111763	chr11	36084793	36084852	*2416,12312,38122,45359,57070	-0.186
A_14_P130236	chr11	36138011	36138070	9071	-0.19
A_14_P118343	chr11	36200233	36200292	60524	-0.099
A_14_P135886	chr11	36252920	36252979	27059	-0.457
A_14_P102668	chr11	36309511	36309570	53385	-0.287
A_14_P100650	chr11	36335638	36335697	59555	-0.046
A_14_P125739	chr11	36403097	36403156	29808	0.008
A_14_P137419	chr11	36420818	36420877	17893	-0.249
A_14_P123380	chr11	36445176	36445235	35374	-0.062
A_14_P100874	chr11	36472131	36472190	1138	-0.244
A_14_P130160	chr11	36523070	36523129	37381	-0.133
A_14_P123994	chr11	36537037	36537096	51508	-0.152
A_14_P104213	chr11	36557524	36557581	27950	-0.329
A_14_P139830	chr11	36595952	36596011	31468	-0.038
A_14_P122206	chr11	36614607	36614666	12928	-0.096
A_14_P125856	chr11	36657026	36657085	52680	-0.074
A_14_P130643	chr11	36680539	36680598	54663	-0.079
A_14_P104413	chr11	36801247	36801306	52384	-0.458
A_16_P19212627	chr11	36973923	36973982	21845	-0.18
A_14_P120331	chr11	37126229	37126288	57689	-0.083
A_16_P19213367	chr11	37305602	37305661	40803	-0.29
A_14_P118834	chr11	37442379	37442438	52923	-0.09
A_14_P132919	chr11	37725820	37725879	48060	-0.087
A_14_P137926	chr11	37916643	37916702	35365	-0.025
A_18_P11069618	chr11	38035794	38035853	46993	-0.202
A_14_P123393	chr11	38278745	38278804	47356	-0.066
A_14_P135498	chr11	38451692	38451751	62451	-0.312
A_14_P139523	chr11	38700393	38700452	61617	-0.204
A_14_P137965	chr11	38868079	38868138	61424	0.161
A_14_P103518	chr11	39067327	39067386	27896	-0.272
A_18_P11070171	chr11	39233962	39234021	16267	-0.018
A_14_P104083	chr11	39349924	39349983	7662	0.061
A_14_P139035	chr11	39528105	39528164	46175	0.249
A_14_P118194	chr11	39730283	39730342	60831	0.18
A_16_P19218864	chr11	39853613	39853672	9640	-0.146
A_16_P19219102	chr11	39979653	39979712	36130	-0.168
A_16_P19219471	chr11	40149246	40149305	16110	-0.125
A_16_P39336723	chr11	40219095	40219154	37806	-0.24
A_14_P101227	chr11	40282913	40282972	47028	0.072
A_16_P39337081	chr11	40339615	40339674	12732	-0.206
A_16_P19220206	chr11	40428726	40428785	44598	-0.098
A_14_P134284	chr11	40525387	40525446	55173	-0.262
A_16_P02434513	chr11	40606080	40606139	27304	-0.121
A_14_P118315	chr11	40694788	40694847	54204	0.046
A_16_P19221069	chr11	40783069	40783128	20815	-0.068
A_14_P126719	chr11	40859806	40859865	44052	0.032
A_16_P19221353	chr11	40902914	40902973	55320	-0.308
A_16_P02435064	chr11	40997425	40997484	30990	-0.227
A_16_P19221693	chr11	41032642	41032701	56792	-0.249
A_16_P19221767	chr11	41059923	41059982	14097	-0.174
A_16_P19221833	chr11	41094333	41094392	*1838,10968,16634,26289,26342	0.033
A_14_P138421	chr11	41118790	41118849	1594	-0.052
A_16_P02435352	chr11	41176900	41176959	8390	0
A_16_P02435458	chr11	41245825	41245884	38350	-0.173
A_16_P39339599	chr11	41338195	41338254	42863	-0.317
A_14_P116025	chr11	41385462	41385521	26578	-0.185
A_18_P11077065	chr11	41460189	41460248	58971	-0.015
A_14_P137006	chr11	41628065	41628124	52737	0.009
A_16_P19223456	chr11	41741924	41741983	52066	-0.129
A_14_P110752	chr11	41944359	41944418	6721	0.032
A_16_P19224244	chr11	42106724	42106783	50904	-0.139
A_14_P121580	chr11	42226159	42226218	42936	-0.545
A_14_P121297	chr11	42427033	42427092	56883	-0.083
A_14_P122970	chr11	42648087	42648146	58118	-0.234
A_14_P123355	chr11	42916891	42916950	25629	-0.262
A_14_P118098	chr11	43115284	43115343	32133	-0.073
A_16_P19226689	chr11	43275890	43275949	18098	-0.223
A_14_P110999	chr11	43357595	43357654	40749	-0.355
A_14_P123268	chr11	43428874	43428933	23266	-0.454
A_14_P138863	chr11	43448342	43448401	32372	-0.115
A_14_P138946	chr11	43465638	43465697	43890	-0.275
A_14_P117186	chr11	43492521	43492580	14995	-0.195
A_14_P113471	chr11	43512463	43512522	3102	-0.182
A_16_P39344494	chr11	43576117	43576176	41936	0.063
A_18_P11082250	chr11	43595385	43595444	60140	-0.338
A_16_P19227521	chr11	43619551	43619609	17868	-0.203
A_14_P131472	chr11	43661611	43661670	16732	-0.163
A_14_P122667	chr11	43703056	43703115	9240	-0.053
A_14_P110463	chr11	43747437	43747496	32121	-0.175
A_14_P123190	chr11	43776448	43776507	60050	-0.161
A_16_P02438849	chr11	43802702	43802761	10242	-0.313
A_16_P39345255	chr11	43858992	43859051	7425	-0.371
A_14_P105171	chr11	43904698	43904754	3556	-0.156
A_14_P114376	chr11	43924867	43924926	6367	-0.406
A_14_P121391	chr11	43941919	43941978	19070	-0.107
A_14_P123558	chr11	43995394	43995453	33291	-0.164
A_14_P126028	chr11	44088886	44088945	7228	-0.205
A_14_P103622	chr11	44129525	44129577	17559	-0.145
A_14_P110150	chr11	44151640	44151692	26343	0.026
A_14_P102151	chr11	44193218	44193272	40137	-0.248
A_14_P104744	chr11	44228368	44228427	57165	0.056
A_14_P110853	chr11	44255643	44255702	*20807,35666,36831,39881,50085	-0.37
A_14_P129956	chr11	44282436	44282495	27524	0.089
A_14_P130279	chr11	44305648	44305707	42047	0.165
A_14_P115266	chr11	44358984	44359043	40350	0.017
A_16_P19229635	chr11	44452984	44453043	14759	-0.224
A_14_P201045	chr11	44596757	44596816	10178	0.102
A_14_P131869	chr11	44606216	44606275	29198	0.117
A_16_P02440107	chr11	44653160	44653219	54530	-0.102
A_14_P121329	chr11	44704121	44704180	5299	-0.231
A_14_P132132	chr11	44769997	44770056	53201	-0.368
A_14_P138575	chr11	44874021	44874080	13500	-0.202
A_14_P120290	chr11	44903417	44903476	60104	-0.218
A_14_P130225	chr11	44920953	44921012	22386	-0.074
A_14_P111135	chr11	44953385	44953435	20742	-0.014
A_14_P100139	chr11	44953930	44953989	23236	-0.315
A_14_P200662	chr11	44970260	44970319	61632	-0.104
A_14_P101497	chr11	45079695	45079754	47058	-0.134
A_14_P138383	chr11	45119152	45119211	29606	-0.252
A_14_P111964	chr11	45172919	45172978	23760	-0.136
A_14_P132193	chr11	45200470	45200529	51140	-0.271
A_14_P125526	chr11	45224845	45224904	29011	-0.247
A_14_P106219	chr11	45261909	45261968	21621	-0.319
A_14_P132458	chr11	45294176	45294235	9691	-0.174
A_14_P200789	chr11	45302411	45302470	11366	-0.233
A_18_P11085161	chr11	45373328	45373387	35588	-0.347
A_16_P19232110	chr11	45426965	45427024	62391	-0.302
A_16_P19232439	chr11	45553869	45553928	47577	-0.285
A_14_P139299	chr11	45670806	45670865	3516	-0.223
A_14_P127559	chr11	45758563	45758622	26599	-0.364
A_14_P110747	chr11	45826054	45826102	42681	-0.082
A_14_P111426	chr11	45834380	45834439	7820	-0.406
A_14_P200288	chr11	45898269	45898328	50665	-0.397
A_14_P133733	chr11	45904761	45904820	43065	-0.036
A_14_P107142	chr11	45910109	45910165	39265	0.184
A_14_P103689	chr11	45946740	45946787	18982	-0.152
A_14_P107912	chr11	45954091	45954150	35783	-0.222
A_14_P111154	chr11	45993670	45993729	60825	-0.203
A_14_P135566	chr11	46027200	46027259	6823	-0.267
A_14_P115447	chr11	46053621	46053680	62643	-0.306
A_14_P138151	chr11	46095612	46095671	185	-0.332
A_14_P126523	chr11	46142636	46142690	17630	-0.218
A_14_P130784	chr11	46238236	46238295	56636	-0.233
A_14_P123566	chr11	46307053	46307112	60707	-0.07
A_14_P100964	chr11	46371029	46371088	48433	-0.305
A_14_P118043	chr11	46390247	46390306	36360	-0.149
A_14_P105796	chr11	46407990	46408035	2664	-0.253
A_14_P115655	chr11	46465013	46465068	38382	-0.542
A_14_P121118	chr11	46534329	46534384	3677	-0.15
A_14_P122308	chr11	46565676	46565735	5998	-0.579
A_14_P118696	chr11	46599681	46599740	6393	-0.315
A_14_P123394	chr11	46612730	46612789	60726	-0.457
A_14_P134760	chr11	46637770	46637829	44738	-0.238
A_14_P128799	chr11	46671822	46671881	51905	-0.224
A_14_P136062	chr11	46724148	46724207	27373	-0.039
A_14_P116916	chr11	46749922	46749973	17705	-0.25
A_14_P137295	chr11	46760977	46761033	23134	-0.113
A_14_P102269	chr11	46798992	46799051	46238	-0.3
A_14_P124763	chr11	46819449	46819508	19812	-0.34
A_14_P100343	chr11	46839263	46839322	23907	-0.249
A_14_P135764	chr11	46862005	46862064	12335	-0.358
A_14_P119128	chr11	46878551	46878610	51662	-0.306
A_18_P11092215	chr11	46908247	46908305	41351	-0.351
A_14_P107705	chr11	46958061	46958120	21488	-0.236
A_14_P112129	chr11	47008803	47008862	27660	-0.379
A_14_P126648	chr11	47042290	47042349	6080	-0.395
A_14_P133508	chr11	47073915	47073971	4419	-0.428
A_16_P19236271	chr11	47111104	47111163	35268	-0.56
A_14_P132154	chr11	47159188	47159245	25725	-0.449
A_14_P121520	chr11	47185884	47185942	11072	-0.385
A_14_P131810	chr11	47203785	47203840	26905	-0.111
A_14_P127857	chr11	47246191	47246250	2681	-0.539
A_14_P125760	chr11	47249850	47249907	15950	-0.212
A_14_P111520	chr11	47260558	47260606	13569	-0.238
A_14_P120470	chr11	47269963	47270016	265	-0.213
A_14_P122332	chr11	47280683	47280730	20259	-0.078
A_14_P115431	chr11	47288517	47288576	6836	-0.232
A_14_P126666	chr11	47295456	47295510	54871	-0.456
A_14_P128712	chr11	47319789	47319848	58231	-0.272
A_14_P111765	chr11	47352939	47352998	39518	-0.331
A_14_P200289	chr11	47367377	47367435	42407	-0.119
A_14_P125568	chr11	47376389	47376444	28928	-0.255
A_14_P115513	chr11	47383292	47383351	42992	-0.177
A_14_P126957	chr11	47386575	47386634	30079	-0.412
A_14_P100464	chr11	47442412	47442467	7233	-0.196
A_14_P137494	chr11	47461119	47461172	36209	-0.435
A_16_P02444256	chr11	47493957	47494016	*865,10432,20137,41043,56408	-0.311
A_14_P120836	chr11	47508761	47508820	19078	-0.04
A_14_P104563	chr11	47529558	47529617	2314	-0.491
A_14_P118375	chr11	47553417	47553476	40033	-0.149
A_14_P114087	chr11	47572715	47572774	25472	-0.615
A_14_P132023	chr11	47594013	47594072	25849	-0.273
A_14_P107325	chr11	47600038	47600083	21925	-0.307
A_14_P200290	chr11	47602128	47602181	57456	-0.217
A_14_P104947	chr11	47606064	47606123	53058	-0.242
A_14_P112808	chr11	47614791	47614844	52857	-0.24
A_14_P126239	chr11	47681403	47681462	3356	-0.347
A_14_P124492	chr11	47707454	47707513	42852	-0.395
A_14_P124738	chr11	47726083	47726142	7644	-0.442
A_14_P103844	chr11	47746945	47747004	58109	-0.471
A_14_P109989	chr11	47786209	47786268	32529	-0.485
A_14_P114262	chr11	47841029	47841088	15808	-0.272
A_16_P02444734	chr11	47892538	47892597	17360	-0.44
A_14_P119222	chr11	48005578	48005637	34282	-0.364
A_14_P131690	chr11	48032690	48032749	36229	-0.204
A_14_P106251	chr11	48081727	48081786	18940	-0.278
A_14_P113255	chr11	48108650	48108709	62034	-0.243
A_18_P11094238	chr11	48147111	48147170	9458	-0.349
A_14_P125829	chr11	48189422	48189481	604	-0.43
A_14_P120381	chr11	48235297	48235356	61184	-0.367
A_16_P02445254	chr11	48293696	48293755	54929	-0.417
A_18_P11096651	chr11	48342642	48342701	2162	-0.263
A_16_P19239039	chr11	48388696	48388755	8877	-0.418
A_14_P103784	chr11	48466844	48466903	60982	-0.098
A_16_P39357124	chr11	48588884	48588943	1599	-0.204
A_16_P19239751	chr11	49030024	49030083	13029	-0.182
A_16_P02445562	chr11	49156139	49156198	52728	-0.33
A_14_P200748	chr11	49230293	49230352	39844	-0.146
A_16_P19240435	chr11	49279493	49279552	12197	-0.102
A_18_P11096132	chr11	49427718	49427777	38374	-0.081
A_18_P11097667	chr11	49532584	49532643	15294	-0.143
A_18_P11098035	chr11	49620289	49620348	11306	-0.4
A_18_P11094568	chr11	49683231	49683290	30712	-0.213
A_16_P02445972	chr11	49778977	49779036	61972	-0.207
A_16_P02446001	chr11	49840525	49840584	19766	0.205
A_16_P19241970	chr11	49919769	49919828	29535	-0.283
A_16_P19242125	chr11	50032746	50032805	31719	0.1
A_18_P11098877	chr11	50140206	50140265	61373	0.036
A_16_P02446221	chr11	50199555	50199614	37796	0.07
A_16_P19242515	chr11	50231851	50231910	35851	0.02
A_18_P11101723	chr11	50290317	50290376	413	0.24
A_14_P134986	chr11	50378743	50378802	22089	0.101
A_18_P11100097	chr11	51432683	51432742	14895	-0.108
A_18_P11101228	chr11	55110047	55110106	54021	0.029
A_14_P103983	chr11	55137204	55137263	44941	0.258
A_16_P02446597	chr11	55246347	55246406	29911	0.166
A_16_P39361539	chr11	55289963	55290022	27190	0.005
A_18_P11102566	chr11	55375127	55375186	42816	0.004
A_16_P19243906	chr11	55438414	55438473	56437	0.187
A_14_P104167	chr11	55481624	55481683	17060	-0.147
A_16_P19244160	chr11	55560101	55560160	31671	0.034
A_16_P02447056	chr11	55622470	55622529	11456	-0.059
A_14_P127767	chr11	55663362	55663421	17555	0.117
A_16_P39362511	chr11	55710467	55710526	43125	0.473
A_14_P111510	chr11	55753062	55753121	11839	-0.017
A_14_P111680	chr11	55816253	55816312	22637	-0.204
A_16_P02447379	chr11	55879559	55879618	352	-0.044
A_16_P19245055	chr11	55917370	55917429	52115	-0.056
A_16_P02447502	chr11	55980347	55980406	37206	0.114
A_16_P19245278	chr11	56052089	56052148	24698	-0.022
A_16_P19245437	chr11	56124542	56124601	52261	0.006
A_16_P19245604	chr11	56188940	56188999	30474	0.006
A_18_P11105413	chr11	56251991	56252050	39950	-0.128
A_16_P39363892	chr11	56313831	56313890	8330	-0.109
A_18_P11103567	chr11	56342108	56342167	22303	0.12
A_14_P122905	chr11	56394889	56394948	49719	0.034
A_16_P02448130	chr11	56461267	56461326	12832	0.005
A_16_P39364378	chr11	56538038	56538097	4518	-0.068
A_14_P130696	chr11	56610344	56610403	57163	0.044
A_16_P19246646	chr11	56649924	56649983	34399	-0.119
A_16_P19246770	chr11	56692526	56692585	23654	-0.084
A_18_P11103642	chr11	56746498	56746557	47856	-0.02
A_16_P02448583	chr11	56872403	56872462	49337	-0.414
A_14_P116822	chr11	56975589	56975648	15654	0.058
A_14_P118134	chr11	57002518	57002574	38597	0.127
A_14_P126158	chr11	57073396	57073455	25799	0.144
A_14_P113266	chr11	57093461	57093520	18164	0.083
A_14_P106581	chr11	57127887	57127946	44913	-0.05
A_14_P109174	chr11	57144214	57144267	14291	0.181
A_14_P200291	chr11	57148161	57148211	38648	0.257
A_14_P138489	chr11	57155475	57155530	19549	-0.005
A_14_P106539	chr11	57174505	57174561	4698	0.071
A_14_P119811	chr11	57175392	57175444	36444	0.046
A_14_P105368	chr11	57191481	57191538	23131	0.644
A_14_P129729	chr11	57238918	57238965	59407	0.117
A_14_P139768	chr11	57275910	57275967	39523	0.127
A_14_P131219	chr11	57297500	57297557	55388	0.159
A_14_P123670	chr11	57327481	57327540	22042	-0.025
A_14_P127488	chr11	57351921	57351979	2718	0.19
A_14_P105872	chr11	57373913	57373971	58275	0.106
A_14_P107432	chr11	57414069	57414115	56011	0.102
A_14_P124396	chr11	57426968	57427023	18081	0.11
A_14_P200292	chr11	57468357	57468416	61998	-0.039
A_14_P104678	chr11	57471211	57471270	37010	0.235
A_14_P132041	chr11	57499873	57499932	56580	0.121
A_14_P110289	chr11	57510425	57510484	52803	0.241
A_14_P115076	chr11	57529475	57529533	52521	0.201
A_14_P117957	chr11	57556544	57556598	41182	-0.139
A_14_P107450	chr11	57574289	57574348	2546	0.129
A_14_P138853	chr11	57668234	57668293	34594	-0.195
A_16_P02449791	chr11	57788307	57788366	59301	0.096
A_16_P19249235	chr11	57844033	57844092	46451	-0.317
A_14_P128807	chr11	57871470	57871529	41088	0.183
A_16_P19249465	chr11	57944568	57944627	54412	0.001
A_16_P19249573	chr11	57984215	57984274	18530	0.01
A_16_P02450112	chr11	58035504	58035563	43804	-0.128
A_14_P105376	chr11	58130437	58130496	47068	-0.028
A_16_P19249952	chr11	58201966	58202025	48026	0.012
A_14_P133065	chr11	58294757	58294816	42710	0.114
A_14_P120944	chr11	58312165	58312224	17716	-0.057
A_14_P138452	chr11	58338001	58338060	17994	-0.18
A_14_P117052	chr11	58362869	58362928	54161	0.018
A_14_P112615	chr11	58392769	58392828	20981	0.101
A_14_P103001	chr11	58480209	58480268	52878	-0.169
A_14_P114402	chr11	58497571	58497630	54757	0
A_14_P131699	chr11	58572391	58572450	39936	0.001
A_16_P19250633	chr11	58597405	58597464	*19137,27603,36372,40026,54785	-0.068
A_18_P11107491	chr11	58678149	58678208	41994	0.001
A_14_P126593	chr11	58716608	58716667	37174	0.104
A_14_P201587	chr11	58721350	58721407	36170	-0.363
A_16_P02450848	chr11	58766191	58766250	38073	0.018
A_14_P112452	chr11	58891154	58891213	47358	-0.018
A_14_P116353	chr11	58920247	58920306	33914	-0.067
A_14_P102481	chr11	58921636	58921695	29384	-0.037
A_16_P19251385	chr11	58967257	58967316	4526	0.05
A_16_P19251509	chr11	59020612	59020671	48545	-0.036
A_16_P19251654	chr11	59089978	59090036	26592	0.075
A_14_P108463	chr11	59163305	59163364	18580	0.097
A_16_P02451365	chr11	59226901	59226960	50632	-0.099
A_16_P19252044	chr11	59295250	59295309	*1799,25248,31675,32808,57441	0.161
A_14_P201481	chr11	59343075	59343134	58893	-0.193
A_14_P104957	chr11	59347705	59347764	45272	-0.077
A_14_P114488	chr11	59369236	59369293	60897	0.108
A_14_P117902	chr11	59404149	59404208	31757	-0.056
A_14_P138899	chr11	59410246	59410305	11754	0.089
A_14_P119816	chr11	59423673	59423732	33990	0.024
A_14_P123611	chr11	59496171	59496230	11767	-0.207
A_14_P115523	chr11	59541473	59541532	35575	0.108
A_14_P101995	chr11	59569319	59569378	32627	-0.277
A_14_P119760	chr11	59573760	59573819	33103	0.225
A_14_P139562	chr11	59611911	59611970	13620	0.086
A_14_P137513	chr11	59626641	59626700	14584	-0.145
A_16_P19252945	chr11	59679631	59679690	47461	-0.219
A_14_P103861	chr11	59739027	59739086	51212	-0.075
A_14_P115730	chr11	59812219	59812269	25189	-0.112
A_14_P126829	chr11	59831713	59831768	34154	-0.034
A_14_P122784	chr11	59856148	59856207	30422	-0.099
A_16_P19253419	chr11	59913096	59913155	*24737,34420,52584,58720,62339	0.001
A_14_P135105	chr11	59942436	59942495	24376	-0.081
A_14_P131385	chr11	59997768	59997827	48976	-0.04
A_16_P19253676	chr11	60043725	60043784	19135	-0.202
A_16_P02452510	chr11	60108675	60108734	54738	-0.081
A_14_P135388	chr11	60146428	60146487	62139	-0.128
A_14_P122622	chr11	60148176	60148235	24935	-0.158
A_14_P109406	chr11	60154190	60154246	62736	-0.307
A_14_P128036	chr11	60167878	60167937	45799	-0.523
A_14_P117752	chr11	60198266	60198325	33976	-0.288
A_14_P134905	chr11	60228043	60228102	41255	-0.206
A_14_P111785	chr11	60271197	60271250	9673	-0.129
A_16_P19254295	chr11	60355993	60356052	55626	-0.239
A_14_P137853	chr11	60388505	60388564	48948	-0.205
A_14_P128243	chr11	60416190	60416249	52425	-0.131
A_14_P110128	chr11	60454540	60454599	39289	-0.184
A_14_P102578	chr11	60478723	60478782	50838	-0.481
A_14_P118451	chr11	60540029	60540087	30317	-0.143
A_14_P117937	chr11	60560785	60560844	39581	-0.114
A_14_P133570	chr11	60614447	60614502	14953	-0.02
A_14_P117834	chr11	60621548	60621597	25879	0.033
A_14_P135684	chr11	60658202	60658261	24746	-0.071
A_14_P132835	chr11	60685435	60685494	32062	-0.128
A_14_P129160	chr11	60690879	60690938	4356	-0.129
A_14_P134011	chr11	60697248	60697301	55788	-0.158
A_14_P200293	chr11	60704560	60704615	27601	-0.107
A_14_P120113	chr11	60713274	60713333	25156	0
A_14_P124295	chr11	60746325	60746384	45074	-0.006
A_14_P113144	chr11	60780876	60780934	49329	-0.06
A_14_P104273	chr11	60877633	60877692	16015	0.014
A_14_P129907	chr11	60885271	60885330	11378	0.23
A_14_P135932	chr11	60898223	60898282	25198	-0.165
A_14_P108646	chr11	60942446	60942505	1893	-0.183
A_14_P108441	chr11	61014626	61014677	58888	0.033
A_14_P137858	chr11	61049008	61049067	10720	-0.048
A_14_P110596	chr11	61066950	61067004	28178	-0.014
A_14_P109013	chr11	61090525	61090579	60901	-0.021
A_14_P105090	chr11	61096835	61096892	17094	-0.077
A_14_P119405	chr11	61101157	61101214	37976	-0.035
A_14_P135628	chr11	61112196	61112255	54956	-0.101
A_14_P128749	chr11	61113648	61113696	59453	-0.049
A_14_P135044	chr11	61124898	61124957	56819	-0.252
A_14_P200294	chr11	61131911	61131960	26672	-0.072
A_14_P108690	chr11	61136586	61136645	11478	-0.028
A_14_P107169	chr11	61161394	61161448	39647	0.055
A_14_P110055	chr11	61170164	61170223	20725	-0.02
A_14_P126322	chr11	61170344	61170400	23039	-0.096
A_14_P107094	chr11	61200840	61200899	42510	-0.211
A_14_P134856	chr11	61214108	61214167	44674	-0.02
A_16_P19256327	chr11	61237391	61237450	34394	-0.071
A_14_P121303	chr11	61296134	61296189	38119	0.109
A_14_P137261	chr11	61328038	61328097	17796	-0.002
A_14_P136656	chr11	61349378	61349437	25394	-0.093
A_16_P39375423	chr11	61410075	61410134	47199	-0.329
A_14_P111130	chr11	61452950	61453009	44089	-0.111
A_14_P124051	chr11	61493778	61493837	8684	0.011
A_14_P111930	chr11	61527739	61527794	42872	0.015
A_14_P103634	chr11	61556671	61556721	26249	-0.069
A_14_P137625	chr11	61561874	61561933	4596	0.183
A_14_P127844	chr11	61567232	61567291	57285	-0.156
A_14_P116351	chr11	61582542	61582589	41597	0.361
A_14_P135364	chr11	61609817	61609876	39609	-0.123
A_14_P131319	chr11	61634784	61634843	62135	-0.133
A_14_P138026	chr11	61647974	61648033	10072	-0.103
A_14_P136586	chr11	61656669	61656728	7474	0.036
A_14_P125813	chr11	61686788	61686840	25916	-0.036
A_14_P126275	chr11	61728788	61728847	53759	-0.188
A_14_P200295	chr11	61731857	61731916	27219	-0.012
A_14_P114947	chr11	61733266	61733325	53914	-0.126
A_14_P118296	chr11	61747541	61747600	62057	-0.016
A_16_P19257898	chr11	61840997	61841056	44935	-0.187
A_14_P201658	chr11	61911830	61911889	52731	-0.13
A_14_P131263	chr11	61915813	61915857	52676	0.102
A_14_P135894	chr11	61958418	61958477	3039	-0.24
A_14_P116488	chr11	61976575	61976634	9094	-0.04
A_14_P114294	chr11	62009991	62010050	33961	0.102
A_14_P111320	chr11	62038036	62038095	49499	-0.143
A_14_P122753	chr11	62083808	62083867	47549	-0.127
A_14_P126473	chr11	62107384	62107443	26891	-0.36
A_14_P107413	chr11	62124568	62124627	39775	-0.039
A_14_P119981	chr11	62158577	62158633	29880	-0.069
A_14_P134976	chr11	62190466	62190525	16130	-0.306
A_14_P104049	chr11	62230648	62230707	45342	-0.187
A_14_P102891	chr11	62284732	62284791	7640	-0.267
A_14_P128523	chr11	62297505	62297564	33350	-0.255
A_14_P127406	chr11	62299894	62299947	57538	-0.09
A_14_P106172	chr11	62336065	62336124	46766	0.02
A_14_P115636	chr11	62350152	62350211	18736	-0.492
A_14_P126296	chr11	62366474	62366533	12860	0.01
A_14_P130868	chr11	62371439	62371492	61828	0.079
A_14_P200296	chr11	62382179	62382228	4997	0.048
A_14_P110620	chr11	62384951	62384997	26661	-0.053
A_14_P130956	chr11	62386838	62386897	6694	0.072
A_14_P113445	chr11	62407089	62407148	32712	-0.186
A_14_P134550	chr11	62437227	62437272	53213	-0.203
A_14_P134879	chr11	62444126	62444175	7700	-0.037
A_14_P200297	chr11	62470205	62470264	39772	-0.244
A_14_P136983	chr11	62475483	62475540	931	0.125
A_14_P119432	chr11	62495815	62495874	11285	0.334
A_14_P113723	chr11	62502862	62502913	61747	-0.153
A_14_P136449	chr11	62519551	62519604	45214	0.06
A_14_P132650	chr11	62534121	62534180	59681	-0.08
A_14_P130880	chr11	62542108	62542162	48178	-0.14
A_14_P122257	chr11	62553412	62553471	14131	0
A_14_P118864	chr11	62571812	62571871	37358	-0.18
A_14_P121563	chr11	62598103	62598162	24565	-0.068
A_14_P100559	chr11	62617224	62617283	57832	-0.201
A_14_P130429	chr11	62634377	62634436	22013	-0.266
A_14_P124364	chr11	62647691	62647750	57526	0.021
A_14_P135840	chr11	62683886	62683945	39948	-0.145
A_14_P123525	chr11	62686700	62686758	43514	-0.084
A_14_P102518	chr11	62747892	62747951	37492	-0.192
A_14_P121144	chr11	62851721	62851780	60051	0.011
A_14_P132306	chr11	62889579	62889638	19151	-0.096
A_16_P19260113	chr11	62952099	62952158	55501	-0.273
A_18_P18859561	chr11	63032987	63033046	17138	-0.252
A_16_P02456114	chr11	63069662	63069721	32827	-0.253
A_14_P201025	chr11	63137588	63137647	28567	-0.158
A_14_P108107	chr11	63143028	63143087	38796	-0.118
A_14_P124019	chr11	63173946	63174005	53855	-0.205
A_14_P118644	chr11	63230184	63230243	59814	-0.193
A_14_P122072	chr11	63230830	63230889	52974	-0.09
A_14_P105541	chr11	63278436	63278493	21641	-0.065
A_14_P133226	chr11	63308534	63308593	60124	-0.106
A_14_P138810	chr11	63324121	63324172	26749	-0.13
A_14_P112239	chr11	63342310	63342369	47313	-0.049
A_14_P128854	chr11	63367171	63367230	48503	0.009
A_14_P138598	chr11	63392225	63392284	36835	-0.271
A_14_P134221	chr11	63426651	63426700	16500	-0.089
A_14_P130063	chr11	63472345	63472402	51198	-0.284
A_14_P118352	chr11	63490457	63490516	17543	-0.322
A_16_P19260969	chr11	63518960	63519019	37145	-0.206
A_14_P200298	chr11	63593273	63593332	23157	-0.102
A_14_P122406	chr11	63609569	63609628	33037	-0.314
A_14_P112030	chr11	63630807	63630866	56084	-0.313
A_14_P131543	chr11	63658455	63658513	35212	0
A_14_P112755	chr11	63663934	63663993	53325	-0.037
A_14_P124629	chr11	63666064	63666123	6465	-0.137
A_14_P101739	chr11	63721432	63721491	24934	-0.086
A_14_P138783	chr11	63742981	63743029	18240	0.172
A_14_P129860	chr11	63756165	63756223	49848	-0.066
A_14_P126837	chr11	63791570	63791629	15430	-0.27
A_14_P116480	chr11	63838228	63838287	29066	0.077
A_14_P200299	chr11	63882963	63883022	56316	-0.193
A_14_P106748	chr11	63912606	63912665	22367	-0.015
A_14_P130405	chr11	63948878	63948937	5849	0.002
A_14_P131568	chr11	63961929	63961988	36074	-0.173
A_14_P135948	chr11	63986377	63986435	43490	-0.146
A_14_P100010	chr11	63990225	63990281	29522	0.055
A_14_P119768	chr11	63991419	63991468	2366	-0.122
A_14_P117157	chr11	63995783	63995842	60705	0.01
A_14_P102277	chr11	63999112	63999166	6042	0.17
A_14_P111274	chr11	64005285	64005339	56053	-0.123
A_14_P116400	chr11	64011041	64011097	43915	-0.086
A_14_P105405	chr11	64023191	64023236	44526	0.131
A_14_P125033	chr11	64027286	64027335	51864	-0.173
A_14_P117359	chr11	64046374	64046433	13982	-0.072
A_14_P110437	chr11	64054313	64054361	57030	-0.274
A_14_P106991	chr11	64070937	64070993	29919	-0.089
A_14_P105431	chr11	64078320	64078373	18498	0.06
A_14_P108194	chr11	64087400	64087453	7816	-0.201
A_14_P118827	chr11	64131342	64131399	1989	-0.176
A_14_P106010	chr11	64133112	64133171	54917	0.239
A_16_P02457477	chr11	64177537	64177596	15499	-0.298
A_16_P19262799	chr11	64238508	64238567	12171	-0.315
A_14_P112425	chr11	64296791	64296850	5238	-0.237
A_14_P119661	chr11	64333418	64333477	25121	-0.04
A_14_P120448	chr11	64358665	64358724	30237	-0.092
A_14_P120249	chr11	64392547	64392606	4824	-0.157
A_14_P126717	chr11	64430338	64430397	35307	-0.074
A_14_P114803	chr11	64447721	64447780	30362	-0.11
A_14_P100145	chr11	64482267	64482326	43410	-0.303
A_14_P124430	chr11	64502075	64502134	9530	-0.078
A_14_P121385	chr11	64517150	64517209	60967	0.053
A_14_P118279	chr11	64535451	64535496	17564	-0.053
A_14_P125345	chr11	64537900	64537954	50626	-0.108
A_14_P122781	chr11	64543890	64543949	59829	-0.321
A_14_P124330	chr11	64544599	64544658	21816	-0.035
A_14_P135243	chr11	64560348	64560407	55998	-0.238
A_14_P108967	chr11	64570971	64571030	55988	-0.332
A_14_P113645	chr11	64575860	64575918	43995	-0.247
A_14_P105811	chr11	64578348	64578407	2723	-0.077
A_14_P124120	chr11	64640067	64640126	24685	-0.078
A_16_P19264015	chr11	64672741	64672800	62697	-0.263
A_14_P200300	chr11	64700250	64700305	55596	-0.238
A_14_P120664	chr11	64701911	64701968	784	0.182
A_14_P138303	chr11	64701941	64702000	23052	-0.17
A_14_P107453	chr11	64755417	64755476	23764	-0.247
A_14_P111789	chr11	64775866	64775925	25877	-0.299
A_14_P200302	chr11	64785672	64785731	44761	-0.207
A_14_P123879	chr11	64792806	64792865	52327	-0.278
A_14_P200303	chr11	64805624	64805683	25476	-0.114
A_14_P113945	chr11	64809927	64809985	4682	-0.001
A_14_P139357	chr11	64821607	64821654	59372	0.148
A_14_P139795	chr11	64848925	64848976	36438	-0.118
A_14_P131132	chr11	64854224	64854274	2913	-0.021
A_14_P112352	chr11	64855840	64855893	34246	-0.018
A_14_P119386	chr11	64868860	64868919	54465	-0.113
A_14_P136834	chr11	64888401	64888457	42615	-0.115
A_14_P139092	chr11	64891912	64891966	3496	-0.082
A_14_P139509	chr11	64896870	64896929	44741	-0.371
A_14_P101302	chr11	64951267	64951326	39061	-0.001
A_14_P121443	chr11	64968857	64968916	12907	-0.129
A_16_P19264745	chr11	64996539	64996598	17701	-0.448
A_14_P124810	chr11	65057311	65057370	34207	-0.08
A_14_P114156	chr11	65065048	65065107	*15955,20645,29512,50300,56459	-0.261
A_14_P124560	chr11	65088135	65088194	13945	-0.008
A_14_P130308	chr11	65109190	65109249	38627	-0.107
A_14_P111831	chr11	65123769	65123814	16968	0.074
A_14_P121942	chr11	65142778	65142830	33671	0.055
A_14_P110449	chr11	65145781	65145839	36026	0.055
A_14_P127114	chr11	65149342	65149392	56396	-0.193
A_14_P127516	chr11	65171314	65171367	27043	0.001
A_14_P126562	chr11	65192232	65192291	55751	0.051
A_16_P19265260	chr11	65212489	65212548	53076	0.037
A_16_P02458971	chr11	65234017	65234076	32203	-0.239
A_14_P131076	chr11	65303260	65303318	60680	0.194
A_14_P126446	chr11	65318368	65318425	48940	-0.239
A_14_P119102	chr11	65338387	65338437	12350	-0.076
A_14_P109767	chr11	65340606	65340664	55840	-0.245
A_14_P127930	chr11	65361644	65361691	59042	-0.139
A_14_P111793	chr11	65376601	65376658	21640	-0.391
A_14_P200304	chr11	65412146	65412205	7935	0.201
A_14_P138661	chr11	65418337	65418394	1945	-0.014
A_14_P128122	chr11	65421076	65421135	44443	-0.135
A_14_P115069	chr11	65429842	65429887	40263	0.075
A_14_P136045	chr11	65484196	65484248	35536	-0.161
A_14_P100655	chr11	65487041	65487093	44118	-0.138
A_18_P11123380	chr11	65531771	65531830	16646	-0.29
A_14_P136976	chr11	65544038	65544097	48923	-0.193
A_14_P138642	chr11	65554357	65554403	32478	-0.063
A_14_P117437	chr11	65562343	65562392	59311	0.036
A_14_P104887	chr11	65603343	65603402	41769	-0.088
A_14_P126179	chr11	65632191	65632239	51697	0.126
A_14_P107000	chr11	65634281	65634328	4627	-0.092
A_14_P200305	chr11	65649068	65649116	14731	-0.21
A_14_P137344	chr11	65651172	65651222	28064	0.024
A_14_P109573	chr11	65653063	65653116	43054	0.19
A_14_P136225	chr11	65661306	65661361	50025	0.151
A_14_P139197	chr11	65684284	65684333	24767	-0.002
A_14_P103875	chr11	65688218	65688272	50631	-0.038
A_14_P119265	chr11	65724878	65724937	23089	-0.107
A_14_P137480	chr11	65731251	65731307	24048	0.132
A_14_P114499	chr11	65765810	65765864	19694	0.011
A_14_P114885	chr11	65770676	65770732	61193	-0.053
A_14_P200306	chr11	65780210	65780257	43495	0.094
A_14_P125000	chr11	65780939	65780991	24006	0.07
A_14_P127007	chr11	65787449	65787506	17734	0.124
A_14_P105816	chr11	65814412	65814470	3326	-0.366
A_14_P200307	chr11	65823398	65823457	56326	-0.34
A_14_P137172	chr11	65840854	65840913	39004	-0.267
A_14_P123238	chr11	65881454	65881513	7215	-0.062
A_14_P105581	chr11	65927646	65927705	58722	-0.212
A_14_P104376	chr11	65983969	65984026	26666	-0.134
A_14_P112229	chr11	66026546	66026602	54537	-0.107
A_14_P127231	chr11	66036968	66037024	15637	-0.289
A_14_P110088	chr11	66046441	66046491	10573	0.17
A_14_P131794	chr11	66052044	66052099	20884	-0.043
A_14_P200308	chr11	66055906	66055962	18770	-0.063
A_14_P104299	chr11	66063266	66063321	4702	-0.049
A_14_P114573	chr11	66101855	66101909	36572	0.14
A_14_P135586	chr11	66108477	66108523	18177	-0.141
A_14_P126558	chr11	66112842	66112893	32157	-0.068
A_14_P200309	chr11	66113551	66113605	13536	0.042
A_14_P126050	chr11	66134774	66134825	61003	-0.21
A_14_P102595	chr11	66157106	66157165	43613	-0.198
A_14_P126484	chr11	66193635	66193694	2457	0.01
A_14_P108696	chr11	66204328	66204387	1292	-0.242
A_14_P134355	chr11	66238145	66238202	12299	-0.27
A_14_P119819	chr11	66239893	66239945	41737	-0.187
A_14_P129539	chr11	66264184	66264240	55477	0.041
A_14_P101277	chr11	66276296	66276355	30971	-0.066
A_14_P132172	chr11	66300499	66300558	37445	0.171
A_14_P128725	chr11	66316040	66316099	43068	-0.039
A_14_P111145	chr11	66330922	66330974	55675	-0.175
A_14_P200310	chr11	66331080	66331133	15983	-0.002
A_14_P125348	chr11	66357622	66357681	7272	-0.172
A_14_P200311	chr11	66358614	66358669	965	-0.097
A_14_P200312	chr11	66368089	66368148	2105	0.034
A_14_P114545	chr11	66373448	66373501	8347	0.129
A_14_P116367	chr11	66386395	66386454	36446	-0.082
A_14_P117093	chr11	66397037	66397095	22787	0.011
A_14_P109626	chr11	66408256	66408315	49840	-0.236
A_14_P125848	chr11	66433028	66433078	21751	0.037
A_14_P118145	chr11	66437485	66437544	15756	-0.138
A_14_P136860	chr11	66479129	66479188	4047	-0.054
A_14_P123242	chr11	66515922	66515981	31176	0.027
A_14_P106615	chr11	66563768	66563827	42885	-0.076
A_14_P111243	chr11	66595773	66595824	14488	-0.108
A_14_P134834	chr11	66613959	66614015	22734	-0.154
A_14_P138952	chr11	66627910	66627969	53064	-0.048
A_14_P136410	chr11	66657415	66657474	23874	-0.235
A_14_P125330	chr11	66675373	66675429	30319	0.003
A_14_P104165	chr11	66697789	66697848	3416	-0.061
A_14_P102702	chr11	66770830	66770889	9114	-0.289
A_14_P110672	chr11	66811666	66811725	28516	-0.106
A_14_P123540	chr11	66818216	66818265	15016	0.065
A_14_P139963	chr11	66831965	66832021	41454	-0.018
A_14_P127433	chr11	66888750	66888807	20210	0.05
A_14_P131974	chr11	66947586	66947645	31017	-0.068
A_14_P120922	chr11	66964417	66964476	25162	-0.156
A_14_P119516	chr11	67008447	67008506	8709	-0.145
A_14_P108928	chr11	67023840	67023899	13856	-0.02
A_14_P116458	chr11	67042183	67042233	14575	0.133
A_14_P126077	chr11	67073321	67073380	12922	-0.031
A_14_P104457	chr11	67118996	67119055	43053	-0.007
A_14_P112353	chr11	67132110	67132168	4441	-0.038
A_14_P126506	chr11	67136492	67136551	31883	-0.018
A_14_P125850	chr11	67164667	67164720	55779	-0.21
A_14_P114012	chr11	67203886	67203932	62087	-0.025
A_14_P101433	chr11	67205511	67205569	52567	0.024
A_14_P125716	chr11	67224460	67224513	48511	-0.261
A_14_P136885	chr11	67231812	67231871	9626	0.004
A_14_P116251	chr11	67251579	67251633	48112	0.147
A_14_P104338	chr11	67267075	67267134	61000	0.093
A_14_P128883	chr11	67275255	67275302	50737	0.039
A_14_P127564	chr11	67288861	67288918	29952	-0.125
A_14_P108961	chr11	67325568	67325627	33000	-0.134
A_14_P107175	chr11	67352668	67352713	26275	0.15
A_14_P109888	chr11	67353721	67353766	6861	0.008
A_14_P132982	chr11	67374037	67374085	7264	0.205
A_14_P139762	chr11	67375028	67375079	4327	-0.026
A_14_P124822	chr11	67400441	67400487	32416	0.083
A_14_P115978	chr11	67411852	67411909	15083	-0.024
A_14_P111572	chr11	67438308	67438358	55040	-0.093
A_14_P109269	chr11	67768754	67768813	33102	-0.328
A_14_P101643	chr11	67781582	67781632	23024	-0.104
A_14_P100794	chr11	67799926	67799975	11021	0.089
A_14_P100103	chr11	67807577	67807624	9209	0.222
A_14_P129094	chr11	67820355	67820414	13521	0.019
A_14_P131364	chr11	67859267	67859326	6467	-0.129
A_14_P135371	chr11	67888021	67888074	10037	0.008
A_14_P134742	chr11	67933221	67933280	50684	-0.232
A_14_P119783	chr11	67953256	67953314	20783	-0.018
A_14_P113461	chr11	68030315	68030374	14616	-0.269
A_14_P133098	chr11	68034008	68034067	17766	-0.046
A_16_P39392151	chr11	68069424	68069483	49912	-0.057
A_14_P118612	chr11	68115773	68115829	19308	-0.043
A_14_P139193	chr11	68184533	68184592	22235	-0.107
A_14_P104736	chr11	68216702	68216761	21756	0.132
A_14_P115036	chr11	68229809	68229868	7478	-0.238
A_14_P112561	chr11	68286974	68287033	46030	-0.059
A_14_P110692	chr11	68305248	68305307	55125	-0.203
A_14_P134828	chr11	68336631	68336690	41367	-0.314
A_14_P121979	chr11	68381504	68381563	45604	-0.239
A_14_P112841	chr11	68454441	68454500	11960	0.236
A_14_P138458	chr11	68458231	68458288	15827	-0.003
A_14_P109482	chr11	68475784	68475843	33757	-0.07
A_14_P106171	chr11	68492835	68492894	428	0.004
A_14_P113937	chr11	68516040	68516099	37093	-0.091
A_14_P128932	chr11	68522259	68522318	34785	-0.353
A_14_P123185	chr11	68524378	68524437	57206	0.007
A_14_P132642	chr11	68549308	68549360	55267	-0.037
A_14_P131700	chr11	68566678	68566737	47038	0.026
A_14_P139808	chr11	68601546	68601605	25510	-0.269
A_14_P126389	chr11	68649827	68649886	16880	-0.176
A_16_P19272934	chr11	68682223	68682282	58627	-0.031
A_14_P137696	chr11	68704515	68704574	12192	0.062
A_14_P100014	chr11	68771883	68771942	60977	-0.041
A_14_P138690	chr11	68818714	68818773	48390	-0.029
A_14_P112656	chr11	68855922	68855981	7633	-0.026
A_14_P115819	chr11	68897871	68897929	16362	0.213
A_14_P123577	chr11	68928106	68928165	21798	-0.154
A_14_P202226	chr11	69048284	69048343	41536	0.162
A_14_P200314	chr11	69063009	69063063	7454	-0.154
A_14_P116728	chr11	69064719	69064774	40915	-0.083
A_14_P103111	chr11	69234367	69234426	14658	0.121
A_14_P131163	chr11	69422459	69422518	46050	0.129
A_14_P117958	chr11	69467280	69467339	1963	0.078
A_14_P107399	chr11	69482738	69482797	*433,5844,44577,54052,59513	-0.003
A_16_P02464077	chr11	69526955	69527014	39282	-0.202
A_14_P121059	chr11	69587837	69587896	61190	0.124
A_14_P108289	chr11	69624717	69624776	57871	0.141
A_14_P113283	chr11	69628208	69628261	49449	0.238
A_14_P124753	chr11	69630395	69630454	*20954,28571,29412,59719,62022	0.169
A_14_P106555	chr11	69891573	69891632	29013	0.086
A_14_P128746	chr11	69951827	69951883	36845	0.013
A_14_P103825	chr11	69988264	69988323	51885	-0.054
A_14_P107655	chr11	70010093	70010152	24888	-0.017
A_14_P128437	chr11	70034261	70034320	39149	-0.26
A_14_P123448	chr11	70049370	70049416	300	0.436
A_14_P124980	chr11	70050830	70050889	23826	0.113
A_14_P110132	chr11	70053314	70053373	10236	0.062
A_16_P02464808	chr11	70092400	70092459	14626	0.25
A_14_P107308	chr11	70129246	70129305	49139	0.171
A_14_P134238	chr11	70162858	70162917	37516	-0.191
A_14_P106516	chr11	70181762	70181821	33351	0.143
A_14_P116043	chr11	70230197	70230256	18590	0.063
A_14_P130252	chr11	70262238	70262297	22284	-0.092
A_14_P126938	chr11	70335116	70335175	6876	0.185
A_14_P116036	chr11	70367641	70367700	43860	0.14
A_14_P104386	chr11	70432745	70432804	19156	0.023
A_14_P139965	chr11	70472396	70472455	22934	0.04
A_14_P103298	chr11	70505060	70505119	26488	0.135
A_16_P02465574	chr11	70570657	70570716	21428	-0.08
A_16_P02465691	chr11	70647318	70647377	54879	-0.23
A_14_P135648	chr11	70709208	70709263	49876	0.272
A_14_P200629	chr11	70710387	70710441	51677	0.079
A_16_P39398999	chr11	70778118	70778177	45199	0
A_16_P39399189	chr11	70853074	70853133	35591	0.084
A_16_P39399378	chr11	70932621	70932680	45569	-0.009
A_14_P116722	chr11	71090652	71090711	11175	-0.061
A_14_P130130	chr11	71155661	71155720	22272	0.278
A_14_P117177	chr11	71198424	71198483	59088	0.028
A_14_P136975	chr11	71260239	71260287	45479	0.141
A_14_P118462	chr11	71286776	71286835	22814	0.083
A_14_P123182	chr11	71627541	71627600	20383	-0.012
A_14_P137535	chr11	71647973	71648032	5327	0.001
A_14_P116064	chr11	71668262	71668316	37587	0.003
A_14_P121837	chr11	71690233	71690292	5273	-0.104
A_14_P123767	chr11	71713908	71713967	59991	0.063
A_14_P200315	chr11	71715379	71715430	57590	0.041
A_14_P107477	chr11	71723597	71723653	6068	0.079
A_14_P130195	chr11	71728575	71728633	51014	-0.041
A_14_P104704	chr11	71753743	71753802	3094	0.024
A_14_P130743	chr11	71790023	71790082	28427	0.02
A_14_P133831	chr11	71793242	71793301	2201	-0.156
A_14_P200316	chr11	71804715	71804765	21851	-0.156
A_14_P134296	chr11	71816531	71816586	40240	0.016
A_14_P126164	chr11	71822326	71822385	2474	0.265
A_14_P131433	chr11	71849467	71849521	43649	-0.109
A_14_P125003	chr11	71901417	71901476	38477	-0.067
A_14_P114208	chr11	71932936	71932985	10064	0.195
A_14_P124322	chr11	71947574	71947633	57401	-0.093
A_14_P132605	chr11	71950177	71950236	40054	0.087
A_14_P121034	chr11	71954489	71954539	2743	0.543
A_14_P120455	chr11	72013162	72013220	45732	0.056
A_14_P130020	chr11	72030858	72030917	6478	-0.227
A_14_P112091	chr11	72091330	72091382	47678	-0.053
A_14_P109333	chr11	72123775	72123834	31478	-0.357
A_14_P121333	chr11	72143365	72143424	9773	-0.1
A_14_P128497	chr11	72183599	72183658	52802	-0.093
A_14_P116172	chr11	72287622	72287681	46989	-0.089
A_16_P02467500	chr11	72310723	72310782	10914	-0.038
A_14_P121690	chr11	72330633	72330692	26438	-0.011
A_14_P120653	chr11	72349784	72349843	53223	-0.068
A_14_P133490	chr11	72370607	72370666	29505	-0.051
A_14_P129887	chr11	72401905	72401964	49229	-0.072
A_14_P106912	chr11	72444713	72444772	13638	0.029
A_14_P131905	chr11	72480052	72480111	23912	-0.089
A_14_P138071	chr11	72502321	72502380	53212	0.056
A_16_P19282070	chr11	72551716	72551775	11037	0.062
A_18_P11140340	chr11	72581457	72581516	44781	0.147
A_14_P112712	chr11	72632933	72632992	32020	-0.144
A_14_P121352	chr11	72664318	72664377	16836	0.018
A_14_P114569	chr11	72686940	72686999	23895	-0.438
A_14_P127600	chr11	72712060	72712119	20110	-0.069
A_14_P123062	chr11	72754376	72754435	6305	-0.167
A_14_P109755	chr11	72794735	72794794	20091	-0.172
A_16_P19282615	chr11	72851213	72851272	18505	-0.266
A_14_P133866	chr11	72939798	72939853	13105	0.051
A_14_P119344	chr11	72973212	72973271	29524	-0.063
A_14_P132911	chr11	73004175	73004234	27142	-0.112
A_14_P200317	chr11	73008844	73008889	4523	0.048
A_14_P139568	chr11	73023132	73023191	33683	-0.068
A_14_P124952	chr11	73080046	73080105	17986	-0.156
A_14_P115436	chr11	73094436	73094490	11236	-0.137
A_14_P201861	chr11	73107317	73107374	5416	-0.1
A_16_P02468748	chr11	73154977	73155036	45449	0.221
A_16_P02468801	chr11	73194979	73195038	60087	-0.093
A_14_P137966	chr11	73249469	73249528	34112	-0.07
A_16_P02468904	chr11	73285981	73286040	4080	-0.107
A_14_P112326	chr11	73358393	73358452	43736	0.121
A_14_P102988	chr11	73365017	73365076	20113	0.035
A_14_P111974	chr11	73419514	73419573	12323	0.104
A_14_P139687	chr11	73471014	73471067	13387	0.194
A_14_P124013	chr11	73499399	73499458	11645	-0.442
A_14_P117968	chr11	73546481	73546540	15119	0.169
A_14_P105664	chr11	73584463	73584522	7112	-0.032
A_14_P124998	chr11	73602135	73602194	21162	-0.05
A_14_P128774	chr11	73638666	73638725	48216	0.116
A_14_P110645	chr11	73691098	73691152	54850	0.317
A_14_P110153	chr11	73714700	73714759	10703	0.072
A_18_P11141374	chr11	73749791	73749850	10871	-0.073
A_14_P116915	chr11	73802078	73802137	19431	0.043
A_16_P19284934	chr11	73844437	73844496	50956	-0.095
A_14_P112399	chr11	73883764	73883823	44151	-0.039
A_14_P117631	chr11	73915381	73915436	61419	-0.027
A_14_P112549	chr11	73941833	73941892	16385	-0.166
A_14_P114476	chr11	73942001	73942052	28147	0.006
A_14_P134209	chr11	73965322	73965381	56324	-0.075
A_14_P106590	chr11	73990140	73990199	44713	0.035
A_14_P105482	chr11	74018517	74018576	62190	-0.123
A_14_P122678	chr11	74041460	74041519	21112	-0.13
A_14_P105954	chr11	74062417	74062476	55640	-0.619
A_14_P138522	chr11	74081918	74081977	57390	-0.028
A_14_P113062	chr11	74105202	74105261	6928	-0.193
A_14_P136521	chr11	74166248	74166307	52489	-0.128
A_14_P201922	chr11	74167404	74167462	29434	-0.185
A_16_P02470056	chr11	74260346	74260405	23908	-0.198
A_14_P104332	chr11	74317363	74317422	8346	-0.036
A_16_P19286019	chr11	74359867	74359926	56496	0.066
A_14_P137606	chr11	74409536	74409588	16676	-0.102
A_16_P19286285	chr11	74465008	74465067	62645	-0.21
A_14_P103194	chr11	74496688	74496747	30194	0.009
A_16_P02470476	chr11	74571559	74571618	34800	0.156
A_16_P19286601	chr11	74643826	74643885	60644	-0.002
A_14_P201530	chr11	74670859	74670918	13018	-0.036
A_14_P200318	chr11	74709592	74709651	52814	-0.204
A_14_P106421	chr11	74718704	74718763	46234	-0.144
A_14_P132541	chr11	74805354	74805413	59302	-0.045
A_14_P128732	chr11	74862420	74862466	25020	0.053
A_14_P120937	chr11	74880190	74880246	20037	0.09
A_14_P132112	chr11	74909934	74909993	15193	-0.041
A_14_P127163	chr11	74993870	74993929	25289	0.03
A_16_P39409005	chr11	75022580	75022639	59524	0.074
A_16_P19287543	chr11	75049629	75049688	35423	0.053
A_16_P39409131	chr11	75081755	75081814	50232	-0.078
A_14_P127186	chr11	75109823	75109882	8978	-0.046
A_14_P112056	chr11	75115956	75116015	30631	-0.103
A_14_P117700	chr11	75134786	75134834	32448	0.035
A_14_P105651	chr11	75145577	75145631	8045	0.083
A_14_P120329	chr11	75155124	75155183	45266	-0.253
A_14_P112475	chr11	75173823	75173877	29014	-0.248
A_14_P108445	chr11	75200626	75200685	40262	-0.239
A_14_P128123	chr11	75219298	75219357	22006	0.079
A_14_P122803	chr11	75281204	75281263	48831	-0.056
A_16_P02471535	chr11	75346958	75347017	27417	-0.002
A_16_P19288466	chr11	75415121	75415180	37412	-0.311
A_14_P123758	chr11	75439258	75439317	299	0.105
A_16_P39410115	chr11	75457332	75457391	*15355,37223,38718,55342,56022	0.091
A_14_P114620	chr11	75492972	75493031	31993	0.082
A_14_P100208	chr11	75512495	75512554	27251	-0.069
A_16_P02471790	chr11	75562624	75562683	29598	-0.086
A_14_P112614	chr11	75599908	75599967	39567	-0.168
A_16_P02471908	chr11	75652798	75652857	58976	-0.212
A_14_P117465	chr11	75727980	75728039	38372	-0.032
A_14_P102166	chr11	75776777	75776836	15859	0.08
A_14_P113524	chr11	75852635	75852694	19752	0.039
A_14_P121715	chr11	75899465	75899524	59463	-0.096
A_14_P120286	chr11	75909670	75909729	25275	-0.219
A_14_P128577	chr11	75915308	75915367	*14021,29181,36564,38661,43957	-0.21
A_14_P135900	chr11	75922261	75922308	21169	0.116
A_14_P127444	chr11	76072271	76072330	1763	-0.062
A_14_P105748	chr11	76091112	76091165	36285	0.184
A_14_P135654	chr11	76128750	76128809	18279	-0.249
A_14_P106553	chr11	76158015	76158073	48239	0.008
A_14_P114913	chr11	76175046	76175100	41864	-0.059
A_14_P131832	chr11	76207345	76207401	16277	0.076
A_14_P123158	chr11	76239435	76239494	6099	-0.095
A_14_P108351	chr11	76261535	76261594	33525	-0.235
A_14_P100699	chr11	76376798	76376842	1479	-0.093
A_14_P127834	chr11	76450766	76450825	24466	-0.089
A_14_P108582	chr11	76508974	76509032	29533	-0.045
A_14_P104675	chr11	76599142	76599201	36461	0.075
A_14_P132550	chr11	76637590	76637648	61706	-0.1
A_14_P130710	chr11	76670039	76670098	34761	-0.413
A_14_P139517	chr11	76696684	76696743	21631	-0.03
A_14_P116994	chr11	76752340	76752384	22250	-0.088
A_14_P102649	chr11	76777036	76777089	17936	0.03
A_14_P119579	chr11	76797282	76797338	32623	0.136
A_14_P118609	chr11	76815108	76815167	25173	0.009
A_14_P101148	chr11	76840041	76840100	31806	0.124
A_14_P139105	chr11	76875656	76875715	58837	-0.049
A_14_P109330	chr11	76894579	76894638	57016	-0.037
A_14_P129571	chr11	76926116	76926170	13948	0.01
A_14_P128384	chr11	76956469	76956528	56809	0.211
A_14_P123013	chr11	76980071	76980130	57114	-0.123
A_14_P130397	chr11	76998392	76998451	25379	0.057
A_14_P110156	chr11	77035710	77035769	27439	-0.366
A_14_P118631	chr11	77066698	77066757	44208	0.051
A_14_P119202	chr11	77103361	77103420	61691	0.001
A_14_P100625	chr11	77130017	77130076	6563	0.003
A_14_P133731	chr11	77160642	77160701	13026	-0.151
A_14_P101618	chr11	77243008	77243067	47149	-0.241
A_14_P129809	chr11	77303540	77303599	61377	0.037
A_14_P106052	chr11	77346720	77346779	52938	0.136
A_14_P130996	chr11	77415477	77415536	25751	0.032
A_14_P119155	chr11	77440798	77440857	23690	-0.228
A_14_P103375	chr11	77458086	77458140	58065	-0.142
A_16_P19293127	chr11	77518217	77518276	61946	-0.072
A_14_P119083	chr11	77553579	77553635	51976	0.008
A_14_P138282	chr11	77558562	77558621	30666	0.094
A_14_P107534	chr11	77590215	77590274	11588	-0.034
A_14_P121581	chr11	77618810	77618869	19306	0.017
A_14_P118593	chr11	77672088	77672141	22958	-0.047
A_14_P128837	chr11	77702127	77702186	45473	0.087
A_14_P104586	chr11	77727258	77727317	60555	-0.089
A_14_P118737	chr11	77775320	77775364	13707	0.059
A_14_P137957	chr11	77781011	77781070	*7405,15150,20400,34219,43145	0.113
A_14_P121342	chr11	77815456	77815515	8329	0.054
A_14_P122614	chr11	77838383	77838442	43904	-0.155
A_14_P105848	chr11	77888679	77888738	8360	0.042
A_14_P130342	chr11	77926629	77926688	30530	-0.051
A_14_P114055	chr11	77970987	77971046	44695	0.013
A_16_P19294179	chr11	78024310	78024369	17183	0.058
A_14_P125019	chr11	78052801	78052859	61270	-0.116
A_14_P136934	chr11	78093695	78093754	12947	-0.118
A_14_P126012	chr11	78126482	78126541	25322	-0.087
A_14_P103612	chr11	78204103	78204162	59605	-0.138
A_14_P108072	chr11	78239874	78239933	2332	-0.161
A_16_P39416516	chr11	78277752	78277811	61932	-0.217
A_16_P19294834	chr11	78364494	78364553	10185	-0.183
A_16_P19294921	chr11	78399850	78399909	46277	-0.023
A_14_P110968	chr11	78460316	78460375	2898	-0.088
A_16_P02475426	chr11	78497734	78497793	49580	0.197
A_18_P11153110	chr11	78559108	78559166	26227	0.051
A_14_P107521	chr11	78625598	78625657	4844	0.127
A_16_P19295746	chr11	78680648	78680707	41093	-0.173
A_16_P19295924	chr11	78748710	78748769	14441	-0.148
A_16_P02475900	chr11	78778303	78778362	11915	0.202
A_16_P19296146	chr11	78827491	78827550	10463	-0.028
A_16_P02476066	chr11	78898511	78898570	19502	0.067
A_14_P133648	chr11	78934434	78934493	39440	-0.033
A_16_P02476224	chr11	78993275	78993334	25765	-0.01
A_16_P19296678	chr11	79038442	79038501	15818	0.029
A_16_P19296848	chr11	79096382	79096441	44573	0.063
A_16_P19296953	chr11	79131430	79131489	41924	-0.007
A_16_P02476614	chr11	79218731	79218790	46031	0.225
A_14_P134564	chr11	79347883	79347942	51872	0.127
A_14_P126574	chr11	79511172	79511231	38086	-0.029
A_14_P112556	chr11	79715447	79715506	11440	-0.07
A_14_P127846	chr11	80024453	80024512	16415	0.035
A_18_P11157935	chr11	80112323	80112382	60429	0.094
A_16_P19299667	chr11	80248939	80248998	58975	0.069
A_14_P123137	chr11	80368986	80369045	13327	0.265
A_16_P19300425	chr11	80541152	80541211	55196	0.194
A_14_P113205	chr11	80656651	80656710	29782	0.018
A_16_P19301134	chr11	80816554	80816613	51006	-0.017
A_16_P19301932	chr11	81113118	81113177	22982	0.08
A_16_P02479612	chr11	81218937	81218996	31245	-0.092
A_14_P136271	chr11	81299161	81299220	5301	0.064
A_14_P113452	chr11	81467310	81467369	13961	0.125
A_16_P02480066	chr11	81582093	81582152	29683	0.037
A_14_P104602	chr11	81669620	81669679	20512	-0.266
A_18_P18913335	chr11	81771852	81771911	3679	-0.142
A_14_P101444	chr11	81846479	81846538	29024	0.002
A_18_P11160897	chr11	81961087	81961146	18154	-0.137
A_16_P02480614	chr11	82031482	82031541	20461	-0.197
A_14_P106500	chr11	82090248	82090307	57930	0.101
A_14_P104632	chr11	82264104	82264163	62431	-0.217
A_14_P132229	chr11	82441687	82441746	13265	0.015
A_14_P121810	chr11	82443368	82443427	14668	0.077
A_14_P135222	chr11	82485710	82485769	35789	0.025
A_14_P100807	chr11	82534357	82534416	58568	0.105
A_14_P103743	chr11	82584281	82584340	983	0.007
A_14_P132492	chr11	82610479	82610538	7664	-0.147
A_14_P115544	chr11	82635353	82635412	12082	-0.267
A_14_P128164	chr11	82686511	82686570	8719	0.14
A_14_P134448	chr11	82708153	82708197	18494	0.043
A_14_P130894	chr11	82758698	82758757	229	0.138
A_14_P120236	chr11	82781401	82781460	35615	-0.097
A_14_P113817	chr11	82851375	82851434	22583	-0.119
A_14_P118733	chr11	82880961	82881020	47838	0.033
A_14_P125260	chr11	82902701	82902759	27058	-0.044
A_14_P138224	chr11	82951958	82952017	32599	0.004
A_14_P107393	chr11	82976872	82976931	22611	0.057
A_14_P138202	chr11	82995327	82995386	12694	-0.023
A_14_P113043	chr11	83042973	83043032	15474	0.003
A_16_P19306250	chr11	83083730	83083789	60332	-0.081
A_14_P202560	chr11	83166373	83166428	31422	0.095
A_14_P130118	chr11	83166922	83166981	24129	0.046
A_14_P200839	chr11	83167930	83167982	37032	0.118
A_16_P02482087	chr11	83193838	83193897	40408	0.063
A_16_P02482205	chr11	83269449	83269508	*13617,29480,47636,48590,55524	-0.01
A_16_P19306775	chr11	83315294	83315353	17963	-0.284
A_16_P19306946	chr11	83371622	83371681	52494	-0.035
A_16_P19307039	chr11	83400714	83400773	26764	-0.251
A_16_P02482532	chr11	83455547	83455606	45162	-0.117
A_14_P133467	chr11	83497710	83497769	11401	-0.06
A_18_P11170332	chr11	83537688	83537747	29636	0.053
A_16_P19307609	chr11	83608442	83608501	51690	0.028
A_16_P19307708	chr11	83645252	83645311	863	-0.099
A_16_P19307856	chr11	83695329	83695388	46688	0.093
A_16_P19307913	chr11	83724570	83724629	12703	0.053
A_16_P19308104	chr11	83802237	83802296	20634	0.044
A_16_P19308275	chr11	83867590	83867649	1192	-0.026
A_16_P19308349	chr11	83898742	83898801	6020	-0.189
A_16_P19308469	chr11	83952648	83952707	*3620,23016,46515,55025,62533	0.056
A_14_P118436	chr11	83962287	83962341	15671	0.07
A_18_P11168804	chr11	84003279	84003338	11931	0.016
A_16_P39430582	chr11	84046614	84046673	23031	-0.173
A_16_P02483549	chr11	84085773	84085832	39491	0.02
A_16_P19309061	chr11	84157984	84158043	29953	-0.081
A_16_P39431094	chr11	84214703	84214762	12620	0.275
A_14_P134472	chr11	84245609	84245668	2214	0.095
A_16_P19309390	chr11	84276013	84276072	*5439,11277,17488,22978,29657	-0.165
A_16_P39431284	chr11	84291759	84291818	*23431,33832,38954,40773,57734	-0.029
A_16_P19309648	chr11	84367238	84367297	36295	0.108
A_16_P19309812	chr11	84419443	84419502	2611	-0.098
A_16_P02484230	chr11	84477029	84477088	26945	0.018
A_16_P39431917	chr11	84539606	84539665	2143	-0.195
A_16_P19310176	chr11	84581233	84581292	20398	0.039
A_14_P118709	chr11	84634373	84634432	31777	-0.041
A_16_P02484521	chr11	84678951	84679010	19791	-0.31
A_14_P129548	chr11	84721282	84721341	22350	-0.288
A_16_P39432547	chr11	84784173	84784232	53413	-0.06
A_16_P19310863	chr11	84860573	84860632	8917	-0.153
A_16_P02484835	chr11	84923591	84923650	32970	0.026
A_14_P105390	chr11	84961161	84961220	5598	0.04
A_18_P11168952	chr11	84995994	84996053	30733	-0.122
A_16_P19311268	chr11	85065069	85065128	*6016,19893,21391,61434,62952	0.017
A_18_P18924658	chr11	85120150	85120209	2603	-0.07
A_14_P111661	chr11	85152420	85152479	32613	-0.012
A_16_P19311454	chr11	85203486	85203545	62343	-0.141
A_18_P11167500	chr11	85242437	85242496	13456	0.035
A_16_P39433444	chr11	85305392	85305451	39525	0.13
A_14_P201379	chr11	85341557	85341616	14733	-0.04
A_14_P107133	chr11	85346745	85346804	11516	0.079
A_14_P127125	chr11	85359483	85359542	55661	0.062
A_14_P110856	chr11	85374716	85374775	3484	-0.073
A_14_P118201	chr11	85395251	85395310	14513	-0.032
A_14_P119359	chr11	85406095	85406154	39295	0.059
A_14_P108716	chr11	85425649	85425708	9721	0.113
A_14_P113643	chr11	85445272	85445331	41757	-0.051
A_14_P129482	chr11	85468785	85468844	5703	0.083
A_14_P136753	chr11	85519860	85519919	34386	0.141
A_14_P102202	chr11	85566581	85566636	48148	0.105
A_14_P126136	chr11	85584235	85584294	6338	-0.058
A_14_P103063	chr11	85622383	85622442	23814	-0.303
A_14_P135727	chr11	85668669	85668728	51672	-0.142
A_14_P124574	chr11	85689091	85689145	18106	0.019
A_14_P129294	chr11	85702833	85702892	48003	-0.169
A_14_P131422	chr11	85710769	85710828	43924	-0.013
A_14_P110878	chr11	85723394	85723453	36885	-0.25
A_14_P115734	chr11	85742579	85742638	45172	-0.13
A_14_P100279	chr11	85764126	85764185	57183	-0.141
A_16_P02486028	chr11	85853736	85853795	24269	0.264
A_14_P106300	chr11	85961057	85961116	10552	0.186
A_14_P138443	chr11	85988023	85988075	57873	0.128
A_14_P133848	chr11	85989063	85989122	35600	0.023
A_14_P114805	chr11	86024176	86024235	29287	-0.058
A_14_P125791	chr11	86049739	86049798	37494	-0.009
A_14_P133133	chr11	86111794	86111843	11307	0.384
A_14_P111538	chr11	86176194	86176246	46184	0.146
A_14_P125228	chr11	86201604	86201663	24908	0.102
A_14_P131603	chr11	86219862	86219921	6812	0.125
A_14_P122516	chr11	86250561	86250620	59466	-0.121
A_14_P138253	chr11	86317846	86317905	19718	-0.064
A_14_P116862	chr11	86345595	86345654	45594	-0.099
A_14_P101922	chr11	86374679	86374738	43930	-0.032
A_14_P135357	chr11	86485406	86485465	19267	-0.024
A_14_P117184	chr11	86512070	86512129	38316	-0.08
A_16_P19314674	chr11	86586877	86586936	19523	-0.055
A_14_P202026	chr11	86655823	86655882	20051	0.042
A_14_P130870	chr11	86658920	86658979	56160	0.121
A_14_P114690	chr11	86664964	86665016	35051	0.178
A_16_P19315089	chr11	86755536	86755595	26529	-0.032
A_14_P123743	chr11	86778770	86778829	62859	-0.166
A_14_P132254	chr11	86802384	86802442	5068	0.154
A_14_P134508	chr11	86868361	86868420	49309	-0.038
A_14_P121661	chr11	86917236	86917295	10857	0.059
A_16_P19315560	chr11	86978432	86978491	17152	-0.053
A_14_P108761	chr11	87025555	87025614	50435	0.083
A_14_P105051	chr11	87144475	87144534	13350	0.044
A_16_P39438284	chr11	87324690	87324749	36101	0.011
A_14_P137430	chr11	87450865	87450924	13719	-0.011
A_16_P19316692	chr11	87547125	87547184	*3657,7899,8595,48399,58667	0.059
A_16_P19317079	chr11	87785796	87785855	10190	-0.112
A_14_P200802	chr11	87846529	87846588	57882	0.172
A_14_P115294	chr11	87850536	87850595	22786	0.201
A_14_P117894	chr11	87898126	87898185	51187	0.097
A_14_P202073	chr11	88027109	88027168	33024	0.065
A_14_P126014	chr11	88042443	88042502	56845	0.341
A_14_P139948	chr11	88087211	88087270	25955	0.027
A_14_P139816	chr11	88240997	88241056	51788	0.209
A_14_P126033	chr11	88258286	88258344	32584	0.208
A_14_P128354	chr11	88330392	88330451	8217	-0.396
A_16_P19318449	chr11	88360595	88360654	14171	0.021
A_16_P19318592	chr11	88424130	88424189	12264	0.099
A_16_P19318732	chr11	88477420	88477479	46625	0.23
A_14_P133132	chr11	88527861	88527920	33847	0.045
A_16_P19318887	chr11	88557351	88557410	5295	-0.073
A_16_P19319019	chr11	88618424	88618483	32251	-0.069
A_18_P11176299	chr11	88690661	88690720	34584	0.167
A_16_P19319348	chr11	88758551	88758610	1111	0.039
A_18_P11178128	chr11	88816675	88816734	16112	-0.245
A_16_P19319706	chr11	88903042	88903101	43672	0.077
A_14_P107671	chr11	88961025	88961078	55114	0.115
A_16_P02489855	chr11	89014982	89015041	10626	-0.082
A_14_P126151	chr11	89092633	89092692	18235	0.075
A_14_P121414	chr11	89155065	89155118	23414	-0.042
A_14_P120956	chr11	89177311	89177368	21799	0.036
A_14_P139754	chr11	89222955	89223014	52834	-0.14
A_14_P202566	chr11	89223489	89223548	59089	0.066
A_14_P108493	chr11	89346772	89346831	29619	-0.02
A_16_P19320950	chr11	89404026	89404085	22165	0.057
A_18_P11183159	chr11	89466524	89466583	42527	0.017
A_14_P133745	chr11	89655866	89655925	30828	0.213
A_14_P139683	chr11	89868728	89868779	20923	0.257
A_14_P138121	chr11	89885849	89885908	34921	0.075
A_14_P136627	chr11	89926860	89926919	40711	0.071
A_14_P124200	chr11	89938372	89938431	54791	0.09
A_14_P135839	chr11	89954996	89955055	45434	0.26
A_14_P202255	chr11	89956457	89956504	52884	0.127
A_16_P39444686	chr11	89998247	89998306	55366	-0.068
A_14_P100565	chr11	90090388	90090447	59334	0.164
A_16_P19323100	chr11	90262452	90262511	50743	0.175
A_16_P02491030	chr11	90401506	90401565	54379	0.137
A_16_P02491240	chr11	90569659	90569718	22252	0.053
A_16_P19323808	chr11	90597564	90597623	27803	-0.042
A_14_P125608	chr11	90629440	90629499	13000	0.1
A_16_P19324338	chr11	90851128	90851187	36203	-0.129
A_16_P19324551	chr11	90941251	90941310	*1424,6908,34570,49425,53567	-0.089
A_16_P19325015	chr11	91138165	91138224	43783	-0.218
A_16_P19325379	chr11	91344721	91344780	48356	0.064
A_16_P19325867	chr11	91565235	91565294	40928	-0.119
A_14_P101942	chr11	91657662	91657721	38871	0.079
A_14_P135507	chr11	91833562	91833621	38471	0.124
A_14_P102919	chr11	92016730	92016789	28406	-0.025
A_16_P19327291	chr11	92125358	92125417	48521	-0.111
A_16_P19327473	chr11	92189561	92189620	10602	0.066
A_16_P39449817	chr11	92256402	92256461	32796	-0.129
A_16_P19327781	chr11	92293847	92293906	33573	0.157
A_18_P11192842	chr11	92343623	92343682	48717	0.126
A_18_P11189121	chr11	92389704	92389763	27183	-0.089
A_16_P19328183	chr11	92434272	92434331	31398	0.041
A_18_P11191015	chr11	92471305	92471364	37306	0.009
A_16_P02494075	chr11	92532149	92532208	39853	0.08
A_14_P134897	chr11	92595276	92595335	57687	-0.091
A_16_P33010332	chr11	92624531	92624590	30356	0.098
A_14_P102415	chr11	92709383	92709442	7873	0.061
A_14_P127481	chr11	92783972	92784031	20624	0.05
A_14_P131666	chr11	92881164	92881223	26361	-0.124
A_14_P125408	chr11	92893856	92893915	49862	-0.114
A_14_P102678	chr11	92924867	92924926	24542	0.08
A_14_P202146	chr11	92930556	92930612	52947	0.139
A_14_P109044	chr11	93065388	93065447	28242	0.203
A_14_P126386	chr11	93097396	93097455	31232	-0.104
A_14_P123480	chr11	93118603	93118662	59279	-0.087
A_14_P121954	chr11	93141487	93141546	39403	0.098
A_14_P122498	chr11	93170758	93170817	12049	-0.069
A_14_P134040	chr11	93233177	93233236	38566	0.184
A_14_P107555	chr11	93268533	93268592	7126	-0.112
A_14_P128639	chr11	93295416	93295475	61917	-0.112
A_16_P19330357	chr11	93365869	93365928	41057	-0.078
A_14_P139911	chr11	93432878	93432937	4034	0.077
A_14_P136913	chr11	93472531	93472590	32999	-0.018
A_14_P106671	chr11	93475386	93475445	53461	0.069
A_14_P117827	chr11	93490477	93490536	4781	0.057
A_14_P119561	chr11	93521439	93521498	56097	-0.069
A_14_P108974	chr11	93540074	93540133	28993	0.053
A_14_P116774	chr11	93604378	93604437	4885	0.058
A_18_P11194593	chr11	93757949	93758008	4966	0.032
A_16_P19331329	chr11	93809064	93809123	54019	-0.005
A_14_P114110	chr11	93867193	93867252	61533	0.187
A_14_P134256	chr11	93885341	93885400	27750	-0.02
A_14_P135980	chr11	93903054	93903113	3911	0.295
A_14_P113270	chr11	93914053	93914103	51658	-0.133
A_14_P114347	chr11	93925959	93926018	36926	0.042
A_16_P02496051	chr11	94057525	94057584	24404	-0.053
A_14_P201331	chr11	94111514	94111573	61829	0.022
A_14_P124716	chr11	94126654	94126713	41748	0.116
A_14_P107333	chr11	94151108	94151167	36867	0.064
A_16_P19332004	chr11	94184864	94184923	29382	-0.135
A_14_P131639	chr11	94212820	94212879	59133	-0.174
A_14_P129895	chr11	94230100	94230159	35887	-0.094
A_14_P114667	chr11	94250165	94250224	15840	-0.058
A_14_P111395	chr11	94278998	94279057	6983	-0.046
A_14_P137552	chr11	94301888	94301947	10618	-0.339
A_14_P102931	chr11	94326682	94326740	49916	0.069
A_14_P117024	chr11	94354475	94354534	38406	0.074
A_16_P02496484	chr11	94401398	94401457	9589	-0.061
A_16_P39454949	chr11	94443095	94443154	9602	0.013
A_14_P108647	chr11	94470442	94470501	56420	0.112
A_14_P129466	chr11	94502375	94502434	12437	0.182
A_14_P131040	chr11	94532550	94532602	45316	-0.079
A_14_P127082	chr11	94563187	94563246	14947	-0.08
A_14_P107565	chr11	94604015	94604074	32896	-0.048
A_14_P102521	chr11	94654259	94654318	26395	0.131
A_14_P133246	chr11	94705730	94705789	54911	-0.081
A_14_P110262	chr11	94732539	94732598	14975	0.077
A_14_P122680	chr11	94801415	94801474	39861	0.041
A_18_P11195878	chr11	94838194	94838253	30826	0.215
A_14_P139308	chr11	94899240	94899299	16009	-0.22
A_14_P134258	chr11	94926647	94926706	44817	-0.181
A_14_P103299	chr11	94951655	94951714	2776	0.047
A_14_P202268	chr11	94962638	94962697	21619	-0.155
A_14_P110187	chr11	95086530	95086589	57436	-0.086
A_16_P02497703	chr11	95187740	95187799	17205	-0.078
A_14_P122872	chr11	95281998	95282057	49027	0.138
A_16_P19335162	chr11	95446711	95446770	19698	0.098
A_14_P126843	chr11	95502317	95502376	57791	0.162
A_14_P139133	chr11	95523240	95523299	3355	-0.08
A_14_P129165	chr11	95555141	95555200	23291	-0.127
A_14_P121200	chr11	95555913	95555972	46088	0.164
A_14_P101088	chr11	95564549	95564608	30994	0.027
A_14_P115179	chr11	95591751	95591810	5942	0.14
A_14_P100534	chr11	95621321	95621377	34562	-0.109
A_14_P132769	chr11	95644909	95644968	*4851,5795,15713,24832,25353	0.1
A_14_P134007	chr11	95692390	95692449	11030	-0.023
A_14_P135000	chr11	95711795	95711854	858	0.029
A_14_P101477	chr11	95771420	95771479	36182	-0.056
A_14_P122357	chr11	95826558	95826614	38303	0.086
A_14_P202041	chr11	95826802	95826861	27405	0.101
A_16_P02498753	chr11	95874545	95874604	16000	0.031
A_16_P19336516	chr11	95940264	95940323	*8109,14137,28668,50527,53097	0.1
A_14_P124626	chr11	95972585	95972644	57841	0.121
A_16_P02499033	chr11	96018294	96018353	60511	-0.003
A_14_P122152	chr11	96085912	96085971	38479	-0.103
A_14_P122054	chr11	96117090	96117149	12246	-0.01
A_14_P118108	chr11	96122299	96122358	62193	-0.009
A_14_P114706	chr11	96126429	96126488	51334	-0.017
A_16_P02499269	chr11	96174148	96174207	28387	0.053
A_16_P19337259	chr11	96243340	96243399	2764	-0.359
A_18_P11196441	chr11	96451886	96451945	7174	0.023
A_14_P133974	chr11	96553269	96553328	7545	0.001
A_18_P11201526	chr11	96689822	96689881	42356	-0.012
A_14_P125880	chr11	96847271	96847330	40189	-0.253
A_14_P102356	chr11	97111745	97111804	62708	0.183
A_14_P122276	chr11	97324999	97325058	46643	0.043
A_16_P19339435	chr11	97529703	97529762	25835	0.072
A_18_P11203934	chr11	97620999	97621058	9282	0.243
A_14_P139261	chr11	97762151	97762210	49246	0.051
A_16_P19340105	chr11	97854495	97854554	5767	0.127
A_14_P106588	chr11	98031542	98031601	1572	0.052
A_14_P137488	chr11	98193348	98193407	32243	0.007
A_14_P123127	chr11	98487343	98487402	58584	-0.077
A_16_P19341770	chr11	98701155	98701214	30082	0.085
A_16_P19341858	chr11	98774078	98774137	58630	0.139
A_14_P118156	chr11	98811373	98811432	27752	0.105
A_16_P19342197	chr11	98921763	98921822	9957	0.172
A_18_P11209640	chr11	98986736	98986795	30516	0.167
A_16_P19342549	chr11	99048665	99048724	47618	0.304
A_16_P19342669	chr11	99097282	99097341	48618	-0.052
A_16_P19342847	chr11	99154240	99154299	45015	-0.058
A_14_P137766	chr11	99196131	99196190	40455	0.14
A_16_P02502857	chr11	99259416	99259475	56642	0.171
A_16_P19343208	chr11	99293072	99293131	11368	-0.047
A_18_P11209850	chr11	99360114	99360173	20408	0.194
A_16_P19343484	chr11	99396183	99396242	39303	0.225
A_16_P19343680	chr11	99471627	99471686	44816	-0.023
A_16_P19343903	chr11	99549213	99549272	21793	0.188
A_16_P19344074	chr11	99615678	99615737	14951	-0.142
A_14_P125593	chr11	99690437	99690496	31846	-0.071
[truncated: 753 more rows]

## Sheet: Fig 2BClone 8 HEK # 2-CGH
CGH probes	ChrName	Start	Stop	featureNum	Log Ratio
A_16_P19124882	chr11	218365	218424	33604	-0.571
A_14_P115800	chr11	284838	284884	27172	-0.713
A_14_P135069	chr11	313837	313887	28473	-0.643
A_18_P10964971	chr11	353347	353406	33746	-0.735
A_14_P120034	chr11	403800	403846	36255	-0.324
A_16_P02378739	chr11	446754	446813	3171	-0.729
A_16_P39239653	chr11	508019	508078	46406	-0.697
A_14_P139532	chr11	561995	562040	9510	-0.409
A_16_P19125790	chr11	594984	595043	56448	-0.713
A_16_P19125946	chr11	653155	653214	244	-0.584
A_18_P10964595	chr11	723582	723641	28538	-0.75
A_16_P02379163	chr11	770222	770281	25068	-0.627
A_14_P114806	chr11	811294	811353	8854	-0.367
A_16_P19126547	chr11	872664	872723	57283	-0.634
A_18_P18666673	chr11	917449	917508	48698	-0.396
A_14_P124341	chr11	984637	984692	11233	-0.519
A_16_P19127039	chr11	1048786	1048845	62261	-0.554
A_14_P137701	chr11	1076037	1076089	12454	-0.353
A_14_P201556	chr11	1104339	1104394	3088	-0.698
A_16_P19127279	chr11	1126807	1126866	42357	-0.481
A_16_P19127397	chr11	1222348	1222407	8065	-0.813
A_16_P19127506	chr11	1262638	1262683	59178	-0.363
A_14_P108807	chr11	1304870	1304929	46924	-0.832
A_14_P131157	chr11	1327326	1327385	38576	-0.747
A_14_P100910	chr11	1412987	1413046	41137	-0.269
A_14_P139717	chr11	1440798	1440857	4287	-0.465
A_14_P118956	chr11	1481727	1481783	54586	-0.504
A_14_P102259	chr11	1491097	1491145	33430	-0.398
A_14_P136762	chr11	1558609	1558668	11115	-0.527
A_14_P200282	chr11	1583707	1583759	51004	-0.424
A_14_P100407	chr11	1588220	1588271	39593	-0.582
A_14_P116249	chr11	1634162	1634221	42012	-0.473
A_14_P108448	chr11	1704417	1704476	13547	-0.646
A_14_P119481	chr11	1751313	1751372	61286	-0.744
A_16_P02380498	chr11	1792272	1792331	7379	-0.534
A_16_P39243515	chr11	1837815	1837874	31054	-0.636
A_14_P121965	chr11	1913233	1913280	45205	-0.536
A_14_P106945	chr11	1944915	1944974	48504	-0.396
A_14_P138706	chr11	1969895	1969949	56859	-0.227
A_16_P39244098	chr11	2014878	2014937	20058	-0.805
A_16_P39244204	chr11	2045628	2045687	25355	-0.437
A_16_P02380972	chr11	2086532	2086591	60092	-0.714
A_16_P19129858	chr11	2140781	2140840	58511	-0.271
A_14_P201470	chr11	2153898	2153957	24402	-0.088
A_14_P118813	chr11	2164964	2165023	17645	-0.608
A_14_P134182	chr11	2167851	2167909	62417	-0.58
A_14_P111696	chr11	2181671	2181724	54768	-0.559
A_14_P136904	chr11	2192094	2192153	12660	-0.448
A_16_P02381187	chr11	2222733	2222792	61336	-0.232
A_14_P130713	chr11	2290020	2290074	55709	-0.33
A_14_P100895	chr11	2326330	2326387	22373	-0.2
A_14_P108804	chr11	2397123	2397182	49086	-0.724
A_14_P135809	chr11	2425071	2425122	31074	-0.176
A_14_P110167	chr11	2433382	2433426	2949	-0.453
A_16_P39245349	chr11	2475746	2475805	11178	-0.641
A_14_P120314	chr11	2542696	2542755	32351	-0.535
A_14_P113770	chr11	2618162	2618221	14391	-0.251
A_16_P39245723	chr11	2674253	2674312	47217	-0.697
A_14_P139309	chr11	2718566	2718625	61642	-0.818
A_14_P127412	chr11	2788739	2788798	30824	-0.579
A_16_P02381987	chr11	2861725	2861784	58213	-0.209
A_14_P100081	chr11	2904974	2905033	56102	-0.676
A_14_P130773	chr11	2916747	2916802	29615	-0.239
A_14_P106963	chr11	2931599	2931645	42089	-0.4
A_14_P113776	chr11	2949663	2949722	13227	-0.459
A_14_P126619	chr11	2985250	2985309	53795	-0.716
A_14_P107049	chr11	3011087	3011146	45232	-0.516
A_14_P100221	chr11	3039842	3039901	3461	-0.335
A_14_P132174	chr11	3073629	3073688	35776	-0.726
A_14_P130725	chr11	3108630	3108689	20757	-0.343
A_14_P123179	chr11	3153394	3153453	18534	-0.497
A_14_P116697	chr11	3202593	3202652	38987	-0.766
A_14_P127247	chr11	3243558	3243604	9437	-0.349
A_14_P122534	chr11	3381940	3381999	17914	-0.535
A_14_P123742	chr11	3628792	3628851	29096	-0.502
A_14_P108893	chr11	3660627	3660685	53910	-0.911
A_14_P139554	chr11	3669107	3669161	29557	-0.391
A_14_P119884	chr11	3692385	3692438	58340	-0.52
A_14_P123502	chr11	3700902	3700961	53523	-0.539
A_14_P121619	chr11	3733447	3733506	59447	-0.431
A_14_P119976	chr11	3774597	3774656	1503	-0.849
A_14_P126548	chr11	3793127	3793185	3054	-0.342
A_14_P133528	chr11	3839950	3840009	53274	-0.505
A_14_P102792	chr11	3852556	3852615	46049	-0.381
A_14_P121957	chr11	3866491	3866550	59406	-0.438
A_14_P128169	chr11	3886794	3886853	25636	-0.497
A_14_P133939	chr11	3940257	3940316	27534	-0.407
A_14_P106319	chr11	3987618	3987677	17405	-0.432
A_14_P110214	chr11	4061359	4061418	38863	-0.612
A_14_P117324	chr11	4127246	4127305	40060	-0.399
A_14_P118885	chr11	4175364	4175423	17278	-0.426
A_18_P10977279	chr11	4272812	4272871	49236	-0.886
A_14_P201124	chr11	4406219	4406278	42973	-0.524
A_14_P117371	chr11	4408183	4408233	38419	-0.677
A_16_P02383618	chr11	4456515	4456574	43131	-0.735
A_16_P39250272	chr11	4531795	4531854	21739	-0.662
A_14_P200643	chr11	4594629	4594688	54128	-0.568
A_14_P134217	chr11	4596338	4596397	39479	-0.023
A_14_P132863	chr11	4623583	4623638	23514	-0.994
A_14_P121111	chr11	4674731	4674790	8138	-0.695
A_14_P112296	chr11	4717952	4718011	50750	-0.767
A_16_P02384092	chr11	4793943	4794002	62291	-0.618
A_14_P108714	chr11	4853983	4854042	219	-0.502
A_16_P19136241	chr11	4893669	4893728	30085	-0.401
A_16_P19136449	chr11	4962435	4962494	*9699,13122,29632,31953,58497	-0.728
A_14_P201783	chr11	5010854	5010909	38087	-0.819
A_14_P101620	chr11	5013436	5013495	37757	-0.853
A_16_P39251670	chr11	5081139	5081198	42157	-0.671
A_14_P122394	chr11	5105531	5105590	9405	-0.947
A_14_P115573	chr11	5173297	5173356	28723	-0.424
A_14_P120246	chr11	5247723	5247780	9307	-0.629
A_14_P113695	chr11	5254133	5254192	10937	-0.515
A_14_P134869	chr11	5273787	5273846	24937	-0.623
A_14_P200284	chr11	5289998	5290057	39865	-0.798
A_14_P105998	chr11	5291338	5291388	55159	-0.265
A_14_P101114	chr11	5322543	5322602	53939	-0.547
A_14_P136429	chr11	5345837	5345896	4036	-0.835
A_16_P39252504	chr11	5392407	5392466	9580	-0.428
A_16_P19137671	chr11	5460250	5460309	51382	-0.413
A_14_P201476	chr11	5529738	5529797	45428	-0.325
A_14_P128281	chr11	5530654	5530703	46366	-0.421
A_14_P104425	chr11	5536790	5536845	7316	-0.247
A_16_P19138075	chr11	5614439	5614498	*1452,2217,22170,28947,33966	-0.546
A_14_P139665	chr11	5618073	5618124	20111	-0.761
A_14_P125717	chr11	5626663	5626715	20665	-0.483
A_14_P127298	chr11	5655948	5656001	41840	-0.385
A_14_P119849	chr11	5686739	5686798	46867	-0.385
A_16_P19138270	chr11	5690064	5690123	*7042,15185,45283,49097,53951	-0.658
A_14_P116225	chr11	5727098	5727157	34362	-0.6
A_16_P19138459	chr11	5773545	5773604	*19096,25651,35681,49508,51945	-0.671
A_14_P138734	chr11	5805606	5805665	54392	-3.756
A_16_P19138717	chr11	5882369	5882428	36918	-0.659
A_16_P39253845	chr11	5924411	5924470	41969	-0.078
A_16_P19138875	chr11	5967479	5967538	24492	-0.709
A_14_P118852	chr11	6045249	6045308	25039	-0.372
A_16_P19139191	chr11	6102019	6102078	38972	-0.416
A_16_P19139255	chr11	6149255	6149314	60919	-0.426
A_16_P19139317	chr11	6193574	6193633	7007	-0.593
A_14_P201482	chr11	6227774	6227833	27214	-0.32
A_14_P119020	chr11	6229602	6229661	32800	-0.715
A_14_P128298	chr11	6232544	6232603	9120	-0.438
A_14_P125842	chr11	6254827	6254886	47122	-0.449
A_14_P138765	chr11	6282812	6282871	23565	-0.641
A_14_P126583	chr11	6292438	6292490	60565	-0.404
A_14_P101818	chr11	6340301	6340355	3688	-0.322
A_14_P123721	chr11	6364837	6364896	17756	-0.464
A_14_P137968	chr11	6414131	6414183	1633	-0.16
A_14_P115087	chr11	6439666	6439716	16643	-0.352
A_14_P105060	chr11	6457436	6457495	30109	0.015
A_14_P138488	chr11	6471773	6471831	30023	-0.45
A_14_P102955	chr11	6478306	6478360	32504	-0.335
A_14_P126404	chr11	6501399	6501456	53884	-0.499
A_14_P125654	chr11	6503713	6503772	62561	-0.233
A_14_P106373	chr11	6541982	6542041	62131	-0.563
A_14_P135306	chr11	6592611	6592660	25795	-0.245
A_14_P131270	chr11	6618222	6618280	51483	-0.364
A_14_P118257	chr11	6621185	6621239	*15873,24823,38425,38811,56294	-0.433
A_14_P102901	chr11	6626941	6627000	31652	-0.315
A_14_P109229	chr11	6628642	6628701	23990	-0.333
A_14_P107440	chr11	6632515	6632573	41572	-0.291
A_14_P109454	chr11	6639238	6639297	38210	-0.205
A_14_P129170	chr11	6659171	6659230	51911	-0.29
A_14_P120607	chr11	6675974	6676031	48816	-0.323
A_14_P133494	chr11	6703019	6703078	4872	-0.542
A_18_P10984425	chr11	6765027	6765086	57620	-0.499
A_14_P111071	chr11	6816134	6816185	30753	-0.341
A_16_P19140856	chr11	6856912	6856971	*15284,30518,33027,38612,44190	-0.434
A_14_P123473	chr11	6866263	6866322	24135	-0.271
A_16_P19140994	chr11	6920018	6920077	49276	-0.676
A_14_P106294	chr11	6961967	6962026	5885	-0.009
A_14_P102075	chr11	7001741	7001800	33732	-0.677
A_14_P115090	chr11	7040544	7040603	48703	-0.436
A_14_P114383	chr11	7070967	7071026	38614	-0.533
A_14_P106729	chr11	7091552	7091611	58780	-0.322
A_14_P201675	chr11	7112320	7112379	16088	-0.533
A_16_P19141485	chr11	7160286	7160345	3333	-0.519
A_16_P19141676	chr11	7252598	7252657	17182	-0.557
A_14_P122886	chr11	7278825	7278884	47724	-0.11
A_14_P130731	chr11	7327176	7327235	56478	-0.506
A_14_P117066	chr11	7353055	7353114	27261	-0.564
A_14_P104703	chr11	7378670	7378729	56139	-0.499
A_14_P139879	chr11	7447256	7447315	11816	-0.317
A_14_P106759	chr11	7465685	7465744	10977	-0.095
A_14_P111578	chr11	7530487	7530546	56629	-0.608
A_16_P19142464	chr11	7575495	7575553	23351	-0.553
A_14_P102295	chr11	7616486	7616545	10726	-0.38
A_14_P118856	chr11	7634795	7634854	16376	-0.487
A_14_P118254	chr11	7660009	7660068	56791	-0.761
A_14_P114721	chr11	7686529	7686587	57655	-0.661
A_14_P111128	chr11	7712477	7712533	10537	-0.767
A_16_P19142967	chr11	7767763	7767822	5158	-0.373
A_14_P123990	chr11	7817491	7817550	33131	-0.673
A_14_P200285	chr11	7817978	7818037	45269	-0.535
A_14_P123439	chr11	7846994	7847049	2205	-0.315
A_14_P119016	chr11	7894314	7894373	23650	-0.276
A_16_P02388383	chr11	7931035	7931094	17180	-0.115
A_14_P108731	chr11	7981483	7981540	54681	-0.36
A_14_P102297	chr11	8016161	8016220	32223	-0.193
A_14_P107954	chr11	8075884	8075943	26787	-0.68
A_14_P124907	chr11	8105834	8105893	9016	-1.507
A_14_P117206	chr11	8130441	8130500	22685	-0.447
A_14_P110777	chr11	8161528	8161587	4636	-0.426
A_14_P102592	chr11	8189871	8189930	683	-0.594
A_14_P107159	chr11	8257457	8257516	6986	-0.37
A_14_P106732	chr11	8271420	8271479	17942	-0.712
A_14_P109635	chr11	8338037	8338096	9910	-0.376
A_14_P104176	chr11	8413526	8413585	12469	-0.514
A_14_P125454	chr11	8435134	8435193	39810	-0.572
A_14_P119777	chr11	8474345	8474403	61569	-0.55
A_14_P118842	chr11	8497196	8497255	3588	-0.599
A_14_P135008	chr11	8554884	8554940	31071	-0.463
A_14_P122546	chr11	8571494	8571553	34366	-1.799
A_14_P131345	chr11	8579455	8579514	62847	-0.559
A_14_P100043	chr11	8615280	8615333	45806	-0.546
A_14_P103887	chr11	8655502	8655561	3372	-0.754
A_14_P100322	chr11	8706675	8706734	43136	-0.59
A_14_P114318	chr11	8715140	8715199	12431	-0.445
A_14_P130303	chr11	8747613	8747672	43599	-0.707
A_14_P110049	chr11	8771374	8771433	18650	-0.539
A_14_P103750	chr11	8798214	8798273	4266	-0.484
A_14_P137649	chr11	8821823	8821882	5221	-0.372
A_16_P19145496	chr11	8851951	8852010	16814	-0.793
A_14_P137944	chr11	8902043	8902102	48052	-0.667
A_14_P109956	chr11	8936346	8936405	56590	-0.648
A_14_P104340	chr11	8941942	8942001	35703	-0.622
A_14_P134531	chr11	8951317	8951376	25913	-0.489
A_14_P104124	chr11	8962586	8962645	4864	-0.524
A_14_P108794	chr11	8985403	8985452	43701	-0.01
A_14_P106902	chr11	9023845	9023904	59200	-0.671
A_14_P108164	chr11	9080861	9080916	6671	-0.517
A_14_P115838	chr11	9090665	9090724	52476	-0.571
A_14_P201808	chr11	9100955	9101010	17696	-0.317
A_16_P02390109	chr11	9152612	9152671	24244	-0.138
A_16_P02390152	chr11	9177193	9177252	58704	-0.617
A_16_P19146296	chr11	9200052	9200111	20504	-0.569
A_14_P110239	chr11	9248819	9248878	15367	-0.51
A_16_P19146409	chr11	9263840	9263899	*28015,33356,37666,48411,53591	-0.526
A_16_P02390319	chr11	9330349	9330408	8767	-0.397
A_14_P132263	chr11	9407239	9407298	21310	-0.4
A_14_P105627	chr11	9441943	9442001	11069	-0.044
A_14_P128131	chr11	9509835	9509894	4708	-0.383
A_14_P108605	chr11	9549425	9549484	42022	-0.535
A_14_P136187	chr11	9594314	9594367	28457	-0.41
A_14_P133106	chr11	9606777	9606836	1312	-0.593
A_14_P130658	chr11	9610911	9610970	54081	-0.404
A_14_P104727	chr11	9632504	9632563	44391	-0.344
A_14_P102207	chr11	9686182	9686227	46872	0.015
A_14_P103999	chr11	9735073	9735132	47719	-0.536
A_14_P136192	chr11	9762304	9762363	15833	-0.419
A_14_P106179	chr11	9773372	9773431	37986	-0.697
A_16_P32848969	chr11	9800218	9800277	12457	-0.631
A_14_P129606	chr11	9860452	9860511	21129	-0.616
A_14_P201940	chr11	9860762	9860821	35973	-0.49
A_16_P02391032	chr11	9906839	9906898	24426	-0.37
A_16_P19147931	chr11	9975394	9975453	19171	-0.628
A_14_P108625	chr11	10011063	10011122	15896	-0.669
A_18_P10989521	chr11	10074082	10074141	43926	-0.658
A_14_P121091	chr11	10108360	10108419	2403	-0.573
A_16_P39263831	chr11	10130460	10130519	7434	-0.5
A_16_P19148358	chr11	10187932	10187991	46836	-0.555
A_14_P124578	chr11	10231064	10231123	40477	-0.582
A_14_P137452	chr11	10301887	10301946	27220	-0.506
A_14_P130211	chr11	10327991	10328036	1254	-0.596
A_16_P19148698	chr11	10374639	10374698	4972	-0.386
A_14_P202059	chr11	10466758	10466817	27000	-0.36
A_14_P115542	chr11	10476842	10476892	13256	-0.523
A_14_P135756	chr11	10508827	10508882	61892	-0.336
A_14_P112079	chr11	10555639	10555698	29125	-0.509
A_14_P109775	chr11	10584029	10584088	36891	-0.411
A_14_P109517	chr11	10631303	10631355	52059	-0.426
A_14_P117905	chr11	10647993	10648047	52345	-0.35
A_14_P108215	chr11	10673872	10673922	28771	-0.109
A_14_P123921	chr11	10702926	10702985	38266	-0.343
A_16_P02392121	chr11	10749516	10749575	32875	-0.681
A_14_P103697	chr11	10785341	10785400	41619	-0.556
A_14_P107003	chr11	10822054	10822113	22087	-0.735
A_14_P103841	chr11	10848016	10848075	37794	-0.38
A_14_P117440	chr11	10874344	10874403	775	-0.867
A_14_P100452	chr11	10879597	10879650	5279	-0.013
A_18_P10993242	chr11	10903031	10903090	40125	-0.545
A_18_P18695476	chr11	11006203	11006262	41226	-0.755
A_16_P02392553	chr11	11094778	11094837	6611	-0.634
A_16_P19150651	chr11	11215846	11215905	34563	-0.339
A_14_P138611	chr11	11310311	11310370	29559	-0.164
A_16_P02392977	chr11	11368811	11368870	37280	-0.614
A_16_P02393019	chr11	11395953	11396012	16181	-0.48
A_16_P19151392	chr11	11472747	11472806	25577	-0.681
A_16_P39267213	chr11	11521638	11521697	34231	-0.684
A_16_P02393380	chr11	11588779	11588838	59104	-0.37
A_14_P105183	chr11	11614352	11614411	18631	-0.598
A_16_P02393543	chr11	11688581	11688640	35642	-0.455
A_14_P105682	chr11	11864438	11864497	3417	-0.195
A_14_P104892	chr11	11906064	11906120	55855	-0.336
A_14_P113961	chr11	11924291	11924350	58033	-0.455
A_14_P119454	chr11	11941755	11941813	6916	-0.076
A_14_P110028	chr11	11964774	11964833	19192	-0.563
A_14_P116603	chr11	11978226	11978280	14239	-0.031
A_14_P117308	chr11	11984479	11984538	5735	-0.103
A_14_P135080	chr11	11985575	11985627	41949	-0.557
A_14_P129043	chr11	12011289	12011348	39762	-0.553
A_16_P02394071	chr11	12051354	12051413	27427	-0.447
A_14_P202186	chr11	12143390	12143449	57528	-0.521
A_14_P105095	chr11	12149764	12149823	48127	-0.604
A_14_P109132	chr11	12185381	12185440	54271	-0.424
A_14_P136251	chr11	12212100	12212159	19735	-0.623
A_14_P124299	chr11	12229467	12229517	22598	-0.394
A_14_P102298	chr11	12247691	12247750	31709	-0.773
A_14_P124840	chr11	12265505	12265564	52127	-0.515
A_14_P136746	chr11	12284609	12284668	1784	-0.446
A_14_P105745	chr11	12316138	12316194	5244	-0.394
A_14_P135037	chr11	12345585	12345644	30652	-0.568
A_14_P100024	chr11	12363908	12363967	61792	-0.462
A_14_P126783	chr11	12380461	12380520	21469	0.033
A_14_P124812	chr11	12400232	12400291	25243	-0.084
A_16_P02394674	chr11	12452153	12452212	15134	-0.59
A_14_P121036	chr11	12502177	12502235	47441	-0.448
A_14_P102805	chr11	12551725	12551784	17664	-0.06
A_14_P133230	chr11	12626289	12626348	1427	-0.306
A_16_P19154571	chr11	12729193	12729252	60206	-0.436
A_14_P131809	chr11	12800688	12800747	6730	-0.484
A_14_P121656	chr11	12848840	12848899	56510	-0.5
A_14_P124914	chr11	12896032	12896091	45094	-0.224
A_14_P119530	chr11	12923522	12923577	33474	-0.856
A_16_P19155333	chr11	12983369	12983428	10285	-0.473
A_16_P02395604	chr11	13034639	13034698	30089	-0.318
A_14_P111804	chr11	13226395	13226454	48035	-0.569
A_14_P137376	chr11	13298478	13298529	35021	-0.529
A_14_P119773	chr11	13307495	13307554	61959	-0.527
A_14_P106407	chr11	13331507	13331564	199	-0.093
A_14_P110321	chr11	13351481	13351540	41356	-0.512
A_14_P138600	chr11	13371506	13371561	6237	-0.565
A_18_P10997673	chr11	13412886	13412945	9472	-0.667
A_14_P125178	chr11	13466568	13466627	39117	-0.611
A_14_P108834	chr11	13484163	13484215	46345	-0.66
A_14_P135906	chr11	13514371	13514430	27187	-0.445
A_14_P106400	chr11	13560918	13560977	34601	-0.383
A_16_P19156855	chr11	13666963	13667022	56662	-0.643
A_14_P202063	chr11	13693743	13693802	6949	-0.42
A_14_P100835	chr11	13705658	13705717	60472	-0.537
A_14_P135659	chr11	13725612	13725671	40354	-0.351
A_14_P127651	chr11	13784787	13784846	60904	-0.462
A_16_P02396659	chr11	13859520	13859579	41827	-0.591
A_16_P19157519	chr11	13952702	13952761	60962	-0.351
A_14_P103330	chr11	13991832	13991891	50089	-0.522
A_16_P19157688	chr11	14034589	14034648	188	-0.657
A_14_P112513	chr11	14096904	14096963	14170	-0.534
A_14_P108300	chr11	14157083	14157140	59118	-0.443
A_14_P125111	chr11	14224682	14224741	22035	-0.395
A_14_P138203	chr11	14289388	14289447	37656	-0.402
A_14_P118452	chr11	14323109	14323168	10084	-0.252
A_14_P127344	chr11	14344514	14344573	55274	-0.464
A_14_P120422	chr11	14362224	14362283	17821	-0.51
A_14_P127265	chr11	14379043	14379102	23331	-0.38
A_14_P103023	chr11	14479377	14479436	32094	-0.632
A_14_P130509	chr11	14512134	14512193	30122	-0.414
A_14_P139270	chr11	14539171	14539230	61254	-0.526
A_14_P108408	chr11	14570871	14570930	34957	-0.657
A_14_P117272	chr11	14615003	14615062	27876	-0.753
A_14_P100732	chr11	14632666	14632720	29815	-0.136
A_14_P106779	chr11	14659151	14659210	36807	-0.702
A_14_P100552	chr11	14709082	14709141	21788	-0.536
A_16_P19159338	chr11	14768905	14768964	38543	-0.581
A_14_P111107	chr11	14793475	14793534	6026	-0.486
A_14_P128647	chr11	14853242	14853301	40638	-0.762
A_14_P126468	chr11	14880578	14880637	20936	-0.67
A_14_P117872	chr11	14912392	14912451	49488	-0.318
A_14_P121572	chr11	14988973	14989032	3503	-0.41
A_14_P200286	chr11	14991059	14991115	60032	-0.176
A_14_P110218	chr11	14992837	14992894	16885	-0.231
A_16_P19159878	chr11	15028697	15028756	49505	-0.657
A_14_P137754	chr11	15100083	15100142	23796	-1.341
A_16_P19160099	chr11	15148860	15148919	55999	-0.536
A_14_P126188	chr11	15213538	15213597	21304	-0.501
A_16_P19160432	chr11	15261726	15261785	49002	-0.627
A_16_P02398743	chr11	15406551	15406610	39497	-0.569
A_18_P11002119	chr11	15667192	15667251	22491	-0.626
A_14_P137835	chr11	15781823	15781882	21630	-0.634
A_18_P11007916	chr11	15995789	15995848	49369	-1.027
A_16_P19162444	chr11	16027746	16027805	62830	-0.333
A_14_P129683	chr11	16075563	16075622	52752	-0.779
A_14_P107457	chr11	16122782	16122841	36343	-0.592
A_16_P02399993	chr11	16172071	16172130	38626	-0.528
A_14_P118714	chr11	16213847	16213906	16001	-0.526
A_14_P129744	chr11	16256156	16256215	53873	-0.608
A_16_P19163166	chr11	16302150	16302209	7834	-0.55
A_14_P117477	chr11	16340143	16340202	49480	-0.196
A_16_P39279421	chr11	16404769	16404828	31341	-0.816
A_16_P39279601	chr11	16468111	16468170	19689	-0.485
A_14_P115175	chr11	16502568	16502627	57665	-0.31
A_16_P19163905	chr11	16593589	16593648	58167	-0.599
A_16_P19164052	chr11	16665966	16666025	22987	-0.465
A_14_P105150	chr11	16766451	16766510	35135	-0.195
A_16_P19164343	chr11	16820771	16820830	62586	-0.33
A_14_P110359	chr11	16847294	16847353	58682	-0.526
A_16_P19164487	chr11	16873547	16873606	*739,5393,22096,51546,56032	-0.472
A_16_P02401094	chr11	16922315	16922374	3366	-0.704
A_16_P02401154	chr11	16957123	16957182	5653	-0.56
A_16_P02401232	chr11	17001335	17001394	20101	-0.613
A_14_P201041	chr11	17095287	17095346	24850	-0.399
A_14_P103156	chr11	17096028	17096087	11965	-0.279
A_14_P123792	chr11	17124338	17124397	41803	0.15
A_14_P108966	chr11	17144271	17144330	2770	-1.238
A_14_P109329	chr11	17190929	17190988	*366,4548,5411,33318,52188	-0.149
A_14_P104839	chr11	17223356	17223415	56295	-0.845
A_16_P19165413	chr11	17270775	17270834	*5968,19478,30794,35472,39642	-0.476
A_14_P105723	chr11	17306149	17306208	13621	-0.445
A_14_P139498	chr11	17323318	17323376	58936	0.056
A_14_P125689	chr11	17352436	17352494	29813	-0.473
A_14_P107403	chr11	17408294	17408341	22012	-0.244
A_14_P122000	chr11	17414407	17414466	11848	-0.576
A_14_P109347	chr11	17458053	17458112	35285	-0.271
A_14_P110605	chr11	17495767	17495826	5905	-0.561
A_14_P137866	chr11	17515475	17515522	38879	-0.377
A_14_P120509	chr11	17536796	17536855	49281	-0.572
A_14_P125690	chr11	17554809	17554867	8768	-0.556
A_14_P201823	chr11	17563754	17563813	24345	-0.584
A_16_P02402050	chr11	17623300	17623359	41443	-0.528
A_14_P107813	chr11	17711983	17712042	33646	-0.487
A_14_P123001	chr11	17742675	17742726	34938	-0.324
A_14_P112287	chr11	17768130	17768182	43498	-0.394
A_14_P112745	chr11	17794118	17794177	59715	-0.382
A_14_P109584	chr11	17853233	17853292	54240	-0.595
A_14_P132118	chr11	17899742	17899801	19725	-0.445
A_14_P127219	chr11	17944039	17944098	22490	-0.589
A_14_P123487	chr11	17981145	17981199	19329	-0.118
A_14_P122326	chr11	18004001	18004060	59210	-0.583
A_14_P123786	chr11	18057497	18057556	62376	-0.373
A_16_P02402727	chr11	18073801	18073860	*14523,30750,47746,53382,60231	-0.615
A_14_P106322	chr11	18108689	18108748	21090	-0.508
A_14_P124217	chr11	18169103	18169158	42878	-0.417
A_14_P131363	chr11	18189858	18189917	44477	-0.529
A_14_P102393	chr11	18258237	18258290	40457	-0.517
A_14_P100959	chr11	18266836	18266880	18564	-0.345
A_14_P138305	chr11	18285032	18285091	27108	-0.438
A_14_P111260	chr11	18309410	18309469	16654	-0.514
A_14_P122515	chr11	18327845	18327904	11071	-0.409
A_14_P103252	chr11	18346614	18346673	5310	-0.684
A_14_P105313	chr11	18380151	18380207	54131	-0.641
A_14_P112868	chr11	18428636	18428695	5851	-0.377
A_14_P129896	chr11	18472670	18472729	15467	-0.407
A_14_P118240	chr11	18487158	18487217	899	-0.452
A_14_P111525	chr11	18503356	18503415	23058	-0.178
A_14_P109915	chr11	18523622	18523681	13562	-0.397
A_14_P138386	chr11	18536224	18536283	*12893,14928,27693,30814,58427	-0.856
A_14_P112924	chr11	18553594	18553653	58698	-0.509
A_14_P130230	chr11	18579756	18579814	39590	-0.554
A_14_P117266	chr11	18585210	18585269	29359	-0.591
A_14_P125521	chr11	18600986	18601033	9606	-0.249
A_14_P128839	chr11	18638795	18638854	45107	-0.602
A_18_P11014178	chr11	18693031	18693090	37957	-0.396
A_14_P128768	chr11	18726045	18726099	4547	-0.291
A_14_P104797	chr11	18726074	18726133	50739	-0.586
A_14_P139461	chr11	18788855	18788914	30573	-0.407
A_14_P101830	chr11	18886425	18886484	44355	-0.477
A_16_P19169363	chr11	18951965	18952024	41625	-0.421
A_14_P134349	chr11	19076609	19076668	23386	-0.553
A_14_P114450	chr11	19119892	19119951	28903	-0.705
A_14_P133969	chr11	19138406	19138454	55299	-0.229
A_14_P112486	chr11	19168758	19168817	29622	-0.452
A_14_P119959	chr11	19203936	19203995	52136	-0.571
A_14_P116389	chr11	19250995	19251054	53761	-0.495
A_14_P133720	chr11	19317981	19318040	15085	-0.681
A_16_P02404387	chr11	19376615	19376674	25677	-0.505
A_16_P19170471	chr11	19430585	19430644	20766	-0.416
A_16_P19170535	chr11	19458752	19458811	17987	0.061
A_16_P19170684	chr11	19514209	19514268	7609	-0.621
A_16_P02404754	chr11	19591449	19591508	35736	-0.4
A_18_P11014816	chr11	19664494	19664553	18723	-0.411
A_16_P02404978	chr11	19739690	19739749	32015	-0.757
A_14_P109516	chr11	19793582	19793641	30284	-0.378
A_16_P19171528	chr11	19825909	19825968	57423	-0.177
A_16_P19171705	chr11	19883334	19883393	61359	-0.51
A_14_P107842	chr11	19905869	19905923	8526	-0.434
A_16_P19171972	chr11	19965281	19965340	45273	-0.326
A_16_P19172192	chr11	20042158	20042217	48118	-0.49
A_14_P138914	chr11	20083843	20083899	19906	-0.414
A_14_P132862	chr11	20141561	20141620	43942	0.017
A_14_P120115	chr11	20218948	20219007	31824	-0.295
A_14_P201639	chr11	20387986	20388045	26031
A_14_P106029	chr11	20388880	20388939	15273	-0.546
A_14_P126699	chr11	20405147	20405206	45060	-0.736
A_16_P19173214	chr11	20439739	20439798	40294	-0.708
A_16_P19173310	chr11	20483913	20483972	30688	-0.438
A_14_P120138	chr11	20530532	20530591	28037	-0.382
A_14_P138835	chr11	20620997	20621056	31007	-0.385
A_14_P114336	chr11	20668383	20668442	24758	-0.775
A_14_P133851	chr11	20699559	20699612	52168	-0.265
A_16_P19173919	chr11	20769612	20769671	40121	-0.383
A_16_P19174002	chr11	20804806	20804865	62672	-0.627
A_16_P19174163	chr11	20882837	20882896	27460	-0.661
A_14_P138942	chr11	20939742	20939801	39807	-0.454
A_16_P39290846	chr11	20985806	20985865	55266	-0.482
A_16_P02406947	chr11	21020050	21020109	6732	-0.547
A_16_P39291079	chr11	21068742	21068801	35738	-0.876
A_16_P19174736	chr11	21099901	21099960	4983	-0.574
A_16_P19174917	chr11	21167064	21167123	4709	-0.451
A_16_P02407273	chr11	21210039	21210098	26736	-1.104
A_16_P02407296	chr11	21229142	21229201	18735	-0.11
A_16_P19175168	chr11	21272754	21272813	28460	-0.907
A_16_P39291711	chr11	21328010	21328069	10485	-0.478
A_14_P133658	chr11	21366340	21366399	54185	-0.497
A_14_P131210	chr11	21433609	21433668	47774	-0.25
A_14_P135125	chr11	21464366	21464425	41970	-0.601
A_14_P137290	chr11	21503026	21503085	8158	-0.585
A_16_P19175770	chr11	21549682	21549741	32579	-0.627
A_14_P113113	chr11	21596784	21596843	25449	-0.528
A_14_P134591	chr11	21626123	21626182	19610	-0.179
A_14_P112911	chr11	21859560	21859619	21389	-0.186
A_14_P111174	chr11	22137148	22137207	62569	-0.459
A_18_P18734360	chr11	22241544	22241603	22116	-0.331
A_16_P19177355	chr11	22301835	22301894	49600	-0.379
A_14_P201144	chr11	22359652	22359703	29989	-0.168
A_14_P139890	chr11	22366771	22366830	13688	-0.543
A_14_P136265	chr11	22399439	22399498	43779	-0.436
A_14_P105265	chr11	22476515	22476574	1474	-0.854
A_14_P131840	chr11	22644572	22644631	2083	-0.47
A_14_P122657	chr11	22645829	22645888	27113	0.021
A_14_P102029	chr11	22646863	22646912	42844	-0.263
A_14_P135261	chr11	22696507	22696566	29500	-0.429
A_14_P106317	chr11	22721425	22721484	34948	-1.164
A_14_P122529	chr11	22747900	22747952	16115	-0.39
A_14_P104122	chr11	22777383	22777438	36813	-0.434
A_14_P107690	chr11	22833595	22833654	42798	-0.388
A_14_P137678	chr11	22936184	22936243	56936	-0.405
A_16_P19179334	chr11	23159980	23160039	27607	-0.234
A_14_P109205	chr11	23445008	23445067	675	0.134
A_14_P136207	chr11	23710376	23710435	19803	-0.812
A_16_P19180718	chr11	23809310	23809369	34544	-0.358
A_16_P19180841	chr11	23857530	23857589	4150	-0.531
A_16_P19181224	chr11	24063998	24064057	31144	-0.636
A_16_P19181701	chr11	24280229	24280288	53250	-0.656
A_16_P19181909	chr11	24381118	24381177	*5971,30117,35649,39989,61138	-0.624
A_16_P02411542	chr11	24476279	24476338	11127	-0.541
A_16_P19182218	chr11	24522033	24522092	59925	-0.433
A_14_P105292	chr11	24585745	24585804	41196	-0.443
A_16_P19182506	chr11	24616945	24617004	49336	-0.493
A_16_P19182651	chr11	24671626	24671685	4619	-0.462
A_16_P02411952	chr11	24728237	24728296	15887	-0.403
A_16_P19182882	chr11	24759600	24759659	62657	-0.564
A_16_P19183001	chr11	24809139	24809198	1379	-0.27
A_16_P19183107	chr11	24847778	24847837	52970	-0.67
A_14_P131272	chr11	24892279	24892338	5960	-0.622
A_18_P11030206	chr11	24924128	24924187	57265	-0.604
A_16_P02412288	chr11	24977642	24977701	18303	-0.673
A_16_P19183486	chr11	25033837	25033896	54303	-0.347
A_18_P11029729	chr11	25069132	25069191	29558	-0.957
A_14_P136175	chr11	25129925	25129984	39997	-0.527
A_14_P107288	chr11	25380017	25380076	8493	-0.541
A_16_P19184575	chr11	25552237	25552296	56277	-0.379
A_14_P116118	chr11	25677598	25677657	2805	-0.54
A_14_P105988	chr11	25887995	25888054	13741	-0.717
A_18_P11034827	chr11	26118285	26118344	5749	-0.332
A_14_P135513	chr11	26288841	26288900	43317	-0.697
A_14_P134719	chr11	26353128	26353187	53137	-0.403
A_16_P19186533	chr11	26390509	26390568	18777	-0.442
A_16_P19186660	chr11	26437642	26437701	19589	-0.224
A_14_P128290	chr11	26484606	26484665	37024	-0.495
A_14_P119533	chr11	26556063	26556122	40334	-0.418
A_14_P127654	chr11	26583085	26583144	21231	-0.529
A_14_P106018	chr11	26621168	26621222	33567	-0.438
A_14_P124292	chr11	26683263	26683322	23680	-1.036
A_14_P116657	chr11	26720962	26721021	29510	-0.523
A_14_P126095	chr11	26742899	26742958	30442	-0.621
A_14_P129944	chr11	26744883	26744942	13349	-0.217
A_16_P19187696	chr11	26834356	26834415	14934	-0.596
A_16_P19188043	chr11	27006061	27006120	6038	-0.447
A_14_P113464	chr11	27077147	27077206	8946	-0.522
A_14_P107063	chr11	27129357	27129416	35907	-0.422
A_14_P111067	chr11	27149167	27149226	27148	-0.978
A_14_P139735	chr11	27225315	27225374	5081	-0.503
A_14_P202218	chr11	27361741	27361800	58945	-0.352
A_14_P119590	chr11	27362195	27362254	57597	-0.48
A_14_P110202	chr11	27382917	27382976	7707	-0.435
A_14_P115743	chr11	27385232	27385284	17085	-0.167
A_14_P110679	chr11	27388159	27388218	49763	-0.235
A_14_P103822	chr11	27413965	27414024	47396	-0.581
A_14_P132088	chr11	27434368	27434427	22445	-0.635
A_14_P114949	chr11	27465212	27465271	15698	-0.604
A_14_P123621	chr11	27489506	27489565	57253	-0.496
A_14_P139304	chr11	27518138	27518197	42372	-0.405
A_14_P131116	chr11	27526517	27526576	21166	-0.425
A_18_P11038615	chr11	27592355	27592414	17852	-0.388
A_14_P201679	chr11	27678850	27678909	29738	-0.011
A_14_P133190	chr11	27693436	27693495	27912	-0.278
A_14_P117649	chr11	27718999	27719058	23124	-0.617
A_14_P102853	chr11	27774413	27774472	28986	-0.394
A_16_P02416282	chr11	27834362	27834421	24651	-0.439
A_16_P19190289	chr11	27901225	27901284	56432	-0.666
A_16_P02416476	chr11	27979462	27979521	48803	-0.35
A_14_P135200	chr11	28045277	28045336	11710	-0.505
A_14_P129009	chr11	28083979	28084038	41254	-0.53
A_14_P122763	chr11	28104395	28104454	27665	-0.263
A_14_P136659	chr11	28131098	28131157	43406	0.557
A_14_P115308	chr11	28154111	28154170	21918	-0.332
A_14_P111926	chr11	28197596	28197655	53144	-0.061
A_14_P133169	chr11	28254297	28254356	25153	0.048
A_14_P139616	chr11	28291889	28291948	51143	-0.501
A_14_P118726	chr11	28317161	28317220	55149	-0.275
A_14_P106601	chr11	28349653	28349712	11727	-0.179
A_16_P02417113	chr11	28464346	28464405	*1635,3118,29599,51733,60329	-0.655
A_14_P139626	chr11	28728052	28728111	19797	-0.406
A_14_P100763	chr11	28910482	28910541	35860	-0.465
A_16_P19193104	chr11	29062145	29062204	43718	-0.557
A_14_P138456	chr11	29195161	29195220	33465	-0.686
A_16_P19193558	chr11	29265863	29265922	35250	-0.543
A_14_P137594	chr11	29404733	29404792	9028	-0.488
A_16_P02418591	chr11	29474192	29474251	16120	-0.649
A_16_P19194424	chr11	29628642	29628701	28323	-0.531
A_14_P128273	chr11	29704679	29704738	53624	-0.729
A_16_P02419029	chr11	29772573	29772632	45242	-0.732
A_14_P102672	chr11	29979781	29979840	58117	-0.348
A_14_P126893	chr11	30034682	30034741	35210	-0.627
A_14_P201199	chr11	30037352	30037411	7148	-0.329
A_16_P19195579	chr11	30146135	30146194	7373	-0.521
A_14_P133221	chr11	30253446	30253498	32977	-0.382
A_16_P39312597	chr11	30323780	30323839	46556	-0.552
A_14_P122610	chr11	30379373	30379432	50846	-0.614
A_14_P129734	chr11	30432767	30432826	30729	-0.29
A_14_P110136	chr11	30483748	30483807	37429	-0.344
A_14_P112694	chr11	30517013	30517072	20748	-0.367
A_14_P100134	chr11	30559935	30559994	12650	-0.417
A_14_P122470	chr11	30601996	30602048	42161	-0.465
A_14_P104874	chr11	30741612	30741671	13378	-0.478
A_18_P11042963	chr11	30896464	30896523	384	-0.502
A_16_P02420742	chr11	30921059	30921118	*12978,34789,45888,48384,55721	-0.69
A_14_P113261	chr11	30951602	30951661	40753	-0.013
A_16_P02420847	chr11	30985401	30985460	59752	-0.583
A_16_P19197933	chr11	31052845	31052904	37526	-0.541
A_16_P02421018	chr11	31118027	31118086	22435	-0.474
A_16_P39314902	chr11	31172410	31172469	53831	-0.571
A_16_P19198381	chr11	31231095	31231154	61682	-0.681
A_14_P134942	chr11	31255657	31255716	17074	-0.775
A_14_P100901	chr11	31284479	31284538	9469	-0.217
A_14_P114529	chr11	31327838	31327897	45122	-0.442
A_14_P100247	chr11	31349673	31349732	43421	-0.529
A_14_P131630	chr11	31391205	31391253	13283	-0.228
A_14_P109538	chr11	31406793	31406852	55794	-0.119
A_14_P129817	chr11	31468238	31468297	43030	-0.849
A_14_P128274	chr11	31495261	31495320	30411	-0.522
A_14_P136991	chr11	31521664	31521723	55414	-0.423
A_14_P135968	chr11	31561220	31561279	40249	-0.704
A_14_P122040	chr11	31605859	31605918	36761	-0.776
A_14_P127603	chr11	31625389	31625448	1992	-0.316
A_14_P120597	chr11	31668334	31668393	33786	-0.421
A_14_P112942	chr11	31735689	31735748	60318	-0.247
A_14_P110850	chr11	31775398	31775457	36811	-0.58
A_14_P104311	chr11	31815289	31815344	42439	-0.522
A_14_P108972	chr11	31822366	31822417	43427	-0.51
A_14_P135576	chr11	31825639	31825698	51416	-0.347
A_16_P02422172	chr11	31857737	31857796	*11810,21824,35040,39675,44282	-0.568
A_14_P114426	chr11	31870663	31870722	48111	-0.597
A_16_P19200138	chr11	31926025	31926084	32306	-0.373
A_18_P11054847	chr11	32093444	32093503	10705	-0.424
A_16_P19200794	chr11	32182723	32182782	5517	-0.47
A_14_P119815	chr11	32370148	32370207	12415	-0.247
A_14_P114899	chr11	32417840	32417891	44364	-0.469
A_14_P123086	chr11	32439100	32439154	33849	-0.381
A_16_P02423126	chr11	32484467	32484526	11203	-0.443
A_16_P19201740	chr11	32562898	32562957	44509	-0.627
A_14_P124400	chr11	32605801	32605856	14997	-0.285
A_14_P113173	chr11	32623313	32623372	30905	0.037
A_16_P02423383	chr11	32697424	32697483	37694	-0.88
A_16_P19202142	chr11	32746028	32746087	12568	-0.412
A_14_P110445	chr11	32815666	32815725	9844	-0.279
A_14_P125801	chr11	32852043	32852101	32172	-0.502
A_14_P108854	chr11	32858335	32858394	61292	-0.175
A_14_P112578	chr11	32871705	32871764	49005	-0.453
A_16_P19202447	chr11	32920440	32920499	20427	-0.475
A_14_P109527	chr11	32971257	32971316	49219	-0.33
A_14_P129993	chr11	32975692	32975751	24948	-0.121
A_14_P104655	chr11	32990627	32990686	58378	-0.122
A_14_P101555	chr11	33041370	33041429	21300	-0.455
A_14_P135198	chr11	33049226	33049285	47222	-0.361
A_14_P116548	chr11	33065318	33065377	59924	-0.029
A_14_P117115	chr11	33102771	33102830	15729	-0.328
A_14_P135014	chr11	33111215	33111274	57891	-0.391
A_14_P108576	chr11	33127415	33127474	120	-0.906
A_14_P120670	chr11	33151183	33151242	12146	-0.974
A_14_P133148	chr11	33179961	33180020	45661	-0.002
A_16_P19203135	chr11	33207242	33207301	33358	-0.505
A_14_P106244	chr11	33280396	33280453	12949	-0.417
A_14_P120548	chr11	33307985	33308044	34434	-0.621
A_14_P128333	chr11	33331503	33331562	3267	-0.189
A_14_P116832	chr11	33349648	33349707	9455	-0.614
A_14_P106496	chr11	33375370	33375429	30574	-0.382
A_14_P134371	chr11	33488703	33488762	6566	-0.371
A_16_P19204080	chr11	33595265	33595324	58379	-0.578
A_18_P11055233	chr11	33640450	33640509	36887	-0.583
A_14_P201275	chr11	33694533	33694592	46336	-0.57
A_14_P104274	chr11	33695559	33695616	45916	-0.385
A_14_P114093	chr11	33730465	33730524	24585	-0.453
A_14_P138747	chr11	33777376	33777433	66	-0.435
A_14_P136695	chr11	33880305	33880364	31761	-0.561
A_14_P108764	chr11	33902330	33902379	1150	-0.362
A_14_P139177	chr11	33903076	33903135	37574	-0.307
A_14_P201649	chr11	33903385	33903444	*4069,7127,33283,41286,50603	-0.671
A_16_P02425137	chr11	33952093	33952152	49834	-0.5
A_14_P114674	chr11	34072303	34072362	24535	-0.252
A_14_P115475	chr11	34098090	34098149	21749	-0.469
A_14_P107197	chr11	34145871	34145930	39822	-0.293
A_14_P118978	chr11	34167655	34167713	11779	-0.285
A_14_P126349	chr11	34216328	34216387	3188	-0.247
A_14_P113609	chr11	34292369	34292428	50117	-0.188
A_14_P109982	chr11	34322106	34322165	47105	-0.549
A_14_P110048	chr11	34350648	34350707	44760	-0.517
A_16_P19206154	chr11	34386255	34386314	49824	-0.62
A_14_P106417	chr11	34462022	34462081	20583	-0.286
A_14_P104272	chr11	34475426	34475485	34095	-0.263
A_14_P102567	chr11	34500560	34500619	56153	-0.799
A_14_P119063	chr11	34525844	34525903	57144	-0.308
A_14_P202499	chr11	34530902	34530961	21722	-0.338
A_14_P108435	chr11	34651737	34651796	1295	-0.528
A_14_P139708	chr11	34673097	34673156	17685	-0.639
A_14_P201136	chr11	34682359	34682418	17113	-0.354
A_16_P02426392	chr11	34764178	34764237	52490	-0.43
A_14_P138874	chr11	34903851	34903910	6168	-0.679
A_14_P120606	chr11	34933517	34933576	62590	-0.307
A_16_P39324410	chr11	34951104	34951163	45078	-0.595
A_14_P116189	chr11	34988333	34988386	29708	-0.314
A_14_P130607	chr11	35006200	35006259	901	-0.59
A_14_P201582	chr11	35016838	35016897	55664	0.048
A_16_P02426765	chr11	35060928	35060987	33320	-0.37
A_14_P104679	chr11	35181079	35181138	11861	-0.454
A_14_P124138	chr11	35198117	35198172	12441	-0.393
A_14_P100479	chr11	35232711	35232761	13818	0.117
A_14_P114193	chr11	35232931	35232981	59012	-0.292
A_14_P108079	chr11	35251059	35251118	45632	-0.304
A_16_P02427121	chr11	35269915	35269974	*12589,12762,16388,20115,52818	-0.456
A_14_P125890	chr11	35276940	35276999	62953	-0.434
A_14_P118959	chr11	35323056	35323115	25786	-0.614
A_14_P112873	chr11	35380789	35380848	56661	-0.694
A_14_P102827	chr11	35404812	35404871	21031	-0.175
A_14_P103279	chr11	35426819	35426878	39176	-0.613
A_14_P102938	chr11	35453639	35453698	49865	-0.428
A_14_P137837	chr11	35474317	35474376	7749	-0.356
A_14_P100618	chr11	35492312	35492366	31573	-0.317
A_14_P137811	chr11	35535716	35535775	52667	-0.615
A_14_P122681	chr11	35641045	35641090	57875	-0.721
A_14_P130005	chr11	35685126	35685180	2106	-0.271
A_14_P114423	chr11	35710527	35710586	23196	-0.401
A_14_P105533	chr11	35747454	35747513	32928	-0.209
A_14_P115080	chr11	35765036	35765095	57411	-0.599
A_14_P101306	chr11	35786084	35786143	62195	-0.488
A_14_P125050	chr11	35829284	35829343	44766	-0.439
A_14_P135120	chr11	35941265	35941324	36266	-0.374
A_16_P19210036	chr11	35960550	35960609	*1652,8314,27470,37113,39529	-0.504
A_16_P02428253	chr11	36008617	36008676	7290	-0.338
A_14_P111763	chr11	36084793	36084852	*2416,12312,38122,45359,57070	-0.445
A_14_P130236	chr11	36138011	36138070	9071	-0.615
A_14_P118343	chr11	36200233	36200292	60524	-0.35
A_14_P135886	chr11	36252920	36252979	27059	-0.319
A_14_P102668	chr11	36309511	36309570	53385	-0.465
A_14_P100650	chr11	36335638	36335697	59555	-0.457
A_14_P125739	chr11	36403097	36403156	29808	-0.395
A_14_P137419	chr11	36420818	36420877	17893	-0.264
A_14_P123380	chr11	36445176	36445235	35374	-0.564
A_14_P100874	chr11	36472131	36472190	1138	-0.537
A_14_P130160	chr11	36523070	36523129	37381	-0.434
A_14_P123994	chr11	36537037	36537096	51508	-0.429
A_14_P104213	chr11	36557524	36557581	27950	-0.391
A_14_P139830	chr11	36595952	36596011	31468	-0.404
A_14_P122206	chr11	36614607	36614666	12928	-0.394
A_14_P125856	chr11	36657026	36657085	52680	-0.683
A_14_P130643	chr11	36680539	36680598	54663	-0.534
A_14_P104413	chr11	36801247	36801306	52384	-0.519
A_16_P19212627	chr11	36973923	36973982	21845	-0.424
A_14_P120331	chr11	37126229	37126288	57689	-0.497
A_16_P19213367	chr11	37305602	37305661	40803	-0.609
A_14_P118834	chr11	37442379	37442438	52923	-0.211
A_14_P132919	chr11	37725820	37725879	48060	-0.446
A_14_P137926	chr11	37916643	37916702	35365	-0.37
A_18_P11069618	chr11	38035794	38035853	46993	-0.807
A_14_P123393	chr11	38278745	38278804	47356	-0.603
A_14_P135498	chr11	38451692	38451751	62451	-0.71
A_14_P139523	chr11	38700393	38700452	61617	-0.635
A_14_P137965	chr11	38868079	38868138	61424	-0.492
A_14_P103518	chr11	39067327	39067386	27896	-0.654
A_18_P11070171	chr11	39233962	39234021	16267	-0.426
A_14_P104083	chr11	39349924	39349983	7662	-0.336
A_14_P139035	chr11	39528105	39528164	46175	-0.235
A_14_P118194	chr11	39730283	39730342	60831	0.169
A_16_P19218864	chr11	39853613	39853672	9640	-0.666
A_16_P19219102	chr11	39979653	39979712	36130	-0.519
A_16_P19219471	chr11	40149246	40149305	16110	-0.722
A_16_P39336723	chr11	40219095	40219154	37806	-0.584
A_14_P101227	chr11	40282913	40282972	47028	-0.091
A_16_P39337081	chr11	40339615	40339674	12732	-0.621
A_16_P19220206	chr11	40428726	40428785	44598	-0.42
A_14_P134284	chr11	40525387	40525446	55173	-0.443
A_16_P02434513	chr11	40606080	40606139	27304	-0.535
A_14_P118315	chr11	40694788	40694847	54204	-0.063
A_16_P19221069	chr11	40783069	40783128	20815	-0.469
A_14_P126719	chr11	40859806	40859865	44052	-0.045
A_16_P19221353	chr11	40902914	40902973	55320	-0.612
A_16_P02435064	chr11	40997425	40997484	30990	-0.569
A_16_P19221693	chr11	41032642	41032701	56792	-0.597
A_16_P19221767	chr11	41059923	41059982	14097	-0.588
A_16_P19221833	chr11	41094333	41094392	*1838,10968,16634,26289,26342	-0.12
A_14_P138421	chr11	41118790	41118849	1594	-0.398
A_16_P02435352	chr11	41176900	41176959	8390	-0.474
A_16_P02435458	chr11	41245825	41245884	38350	-0.659
A_16_P39339599	chr11	41338195	41338254	42863	-0.721
A_14_P116025	chr11	41385462	41385521	26578	-0.512
A_18_P11077065	chr11	41460189	41460248	58971	-0.259
A_14_P137006	chr11	41628065	41628124	52737	-0.336
A_16_P19223456	chr11	41741924	41741983	52066	-0.569
A_14_P110752	chr11	41944359	41944418	6721	-0.676
A_16_P19224244	chr11	42106724	42106783	50904	-0.675
A_14_P121580	chr11	42226159	42226218	42936	-0.778
A_14_P121297	chr11	42427033	42427092	56883	-0.452
A_14_P122970	chr11	42648087	42648146	58118	-0.644
A_14_P123355	chr11	42916891	42916950	25629	-0.471
A_14_P118098	chr11	43115284	43115343	32133	-0.514
A_16_P19226689	chr11	43275890	43275949	18098	-0.541
A_14_P110999	chr11	43357595	43357654	40749	-0.448
A_14_P123268	chr11	43428874	43428933	23266	-0.072
A_14_P138863	chr11	43448342	43448401	32372	-0.227
A_14_P138946	chr11	43465638	43465697	43890	-0.424
A_14_P117186	chr11	43492521	43492580	14995	-0.68
A_14_P113471	chr11	43512463	43512522	3102	-0.687
A_16_P39344494	chr11	43576117	43576176	41936	-0.253
A_18_P11082250	chr11	43595385	43595444	60140	-0.571
A_16_P19227521	chr11	43619551	43619609	17868	-0.412
A_14_P131472	chr11	43661611	43661670	16732	-0.214
A_14_P122667	chr11	43703056	43703115	9240	-0.251
A_14_P110463	chr11	43747437	43747496	32121	-0.475
A_14_P123190	chr11	43776448	43776507	60050	-0.431
A_16_P02438849	chr11	43802702	43802761	10242	-0.51
A_16_P39345255	chr11	43858992	43859051	7425	-0.466
A_14_P105171	chr11	43904698	43904754	3556	-0.251
A_14_P114376	chr11	43924867	43924926	6367	-0.567
A_14_P121391	chr11	43941919	43941978	19070	-0.51
A_14_P123558	chr11	43995394	43995453	33291	-0.177
A_14_P126028	chr11	44088886	44088945	7228	-0.371
A_14_P103622	chr11	44129525	44129577	17559	-0.462
A_14_P110150	chr11	44151640	44151692	26343	-0.152
A_14_P102151	chr11	44193218	44193272	40137	-0.33
A_14_P104744	chr11	44228368	44228427	57165	-0.205
A_14_P110853	chr11	44255643	44255702	*20807,35666,36831,39881,50085	-0.621
A_14_P129956	chr11	44282436	44282495	27524	-0.075
A_14_P130279	chr11	44305648	44305707	42047	0.029
A_14_P115266	chr11	44358984	44359043	40350	-0.329
A_16_P19229635	chr11	44452984	44453043	14759	-0.34
A_14_P201045	chr11	44596757	44596816	10178	-0.245
A_14_P131869	chr11	44606216	44606275	29198	-0.081
A_16_P02440107	chr11	44653160	44653219	54530	-0.326
A_14_P121329	chr11	44704121	44704180	5299	-0.52
A_14_P132132	chr11	44769997	44770056	53201	-0.393
A_14_P138575	chr11	44874021	44874080	13500	-0.605
A_14_P120290	chr11	44903417	44903476	60104	-0.387
A_14_P130225	chr11	44920953	44921012	22386	-0.358
A_14_P111135	chr11	44953385	44953435	20742	-0.354
A_14_P100139	chr11	44953930	44953989	23236	-0.629
A_14_P200662	chr11	44970260	44970319	61632	-0.468
A_14_P101497	chr11	45079695	45079754	47058	-0.45
A_14_P138383	chr11	45119152	45119211	29606	-0.724
A_14_P111964	chr11	45172919	45172978	23760	-0.485
A_14_P132193	chr11	45200470	45200529	51140	-0.599
A_14_P125526	chr11	45224845	45224904	29011	-0.444
A_14_P106219	chr11	45261909	45261968	21621	-0.564
A_14_P132458	chr11	45294176	45294235	9691	-0.354
A_14_P200789	chr11	45302411	45302470	11366	-0.385
A_18_P11085161	chr11	45373328	45373387	35588	-1.066
A_16_P19232110	chr11	45426965	45427024	62391	-0.483
A_16_P19232439	chr11	45553869	45553928	47577	-0.559
A_14_P139299	chr11	45670806	45670865	3516	-0.529
A_14_P127559	chr11	45758563	45758622	26599	-0.58
A_14_P110747	chr11	45826054	45826102	42681	-0.313
A_14_P111426	chr11	45834380	45834439	7820	-0.641
A_14_P200288	chr11	45898269	45898328	50665	-0.792
A_14_P133733	chr11	45904761	45904820	43065	-0.306
A_14_P107142	chr11	45910109	45910165	39265	0.058
A_14_P103689	chr11	45946740	45946787	18982	-0.449
A_14_P107912	chr11	45954091	45954150	35783	-0.498
A_14_P111154	chr11	45993670	45993729	60825	-0.483
A_14_P135566	chr11	46027200	46027259	6823	-0.343
A_14_P115447	chr11	46053621	46053680	62643	-0.348
A_14_P138151	chr11	46095612	46095671	185	-0.504
A_14_P126523	chr11	46142636	46142690	17630	-0.457
A_14_P130784	chr11	46238236	46238295	56636	-0.277
A_14_P123566	chr11	46307053	46307112	60707	-0.269
A_14_P100964	chr11	46371029	46371088	48433	-0.535
A_14_P118043	chr11	46390247	46390306	36360	-0.484
A_14_P105796	chr11	46407990	46408035	2664	-0.192
A_14_P115655	chr11	46465013	46465068	38382	-0.708
A_14_P121118	chr11	46534329	46534384	3677	-0.219
A_14_P122308	chr11	46565676	46565735	5998	-0.859
A_14_P118696	chr11	46599681	46599740	6393	-0.374
A_14_P123394	chr11	46612730	46612789	60726	-0.547
A_14_P134760	chr11	46637770	46637829	44738	-0.468
A_14_P128799	chr11	46671822	46671881	51905	-0.355
A_14_P136062	chr11	46724148	46724207	27373	-0.418
A_14_P116916	chr11	46749922	46749973	17705	-0.406
A_14_P137295	chr11	46760977	46761033	23134	-0.317
A_14_P102269	chr11	46798992	46799051	46238	-0.407
A_14_P124763	chr11	46819449	46819508	19812	-0.599
A_14_P100343	chr11	46839263	46839322	23907	-0.601
A_14_P135764	chr11	46862005	46862064	12335	-0.641
A_14_P119128	chr11	46878551	46878610	51662	-0.561
A_18_P11092215	chr11	46908247	46908305	41351	-0.547
A_14_P107705	chr11	46958061	46958120	21488	-0.429
A_14_P112129	chr11	47008803	47008862	27660	-0.523
A_14_P126648	chr11	47042290	47042349	6080	-0.74
A_14_P133508	chr11	47073915	47073971	4419	-0.526
A_16_P19236271	chr11	47111104	47111163	35268	-0.573
A_14_P132154	chr11	47159188	47159245	25725	-0.53
A_14_P121520	chr11	47185884	47185942	11072	-0.567
A_14_P131810	chr11	47203785	47203840	26905	-0.285
A_14_P127857	chr11	47246191	47246250	2681	-0.563
A_14_P125760	chr11	47249850	47249907	15950	-0.236
A_14_P111520	chr11	47260558	47260606	13569	-0.493
A_14_P120470	chr11	47269963	47270016	265	-0.521
A_14_P122332	chr11	47280683	47280730	20259	-0.362
A_14_P115431	chr11	47288517	47288576	6836	-0.497
A_14_P126666	chr11	47295456	47295510	54871	-0.587
A_14_P128712	chr11	47319789	47319848	58231	-0.55
A_14_P111765	chr11	47352939	47352998	39518	-0.263
A_14_P200289	chr11	47367377	47367435	42407	-0.33
A_14_P125568	chr11	47376389	47376444	28928	-0.514
A_14_P115513	chr11	47383292	47383351	42992	-0.159
A_14_P126957	chr11	47386575	47386634	30079	-0.535
A_14_P100464	chr11	47442412	47442467	7233	-0.463
A_14_P137494	chr11	47461119	47461172	36209	-0.437
A_16_P02444256	chr11	47493957	47494016	*865,10432,20137,41043,56408	-0.335
A_14_P120836	chr11	47508761	47508820	19078	-0.108
A_14_P104563	chr11	47529558	47529617	2314	-0.569
A_14_P118375	chr11	47553417	47553476	40033	-0.649
A_14_P114087	chr11	47572715	47572774	25472	-0.67
A_14_P132023	chr11	47594013	47594072	25849	-0.483
A_14_P107325	chr11	47600038	47600083	21925	-0.495
A_14_P200290	chr11	47602128	47602181	57456	-0.273
A_14_P104947	chr11	47606064	47606123	53058	-0.412
A_14_P112808	chr11	47614791	47614844	52857	-0.382
A_14_P126239	chr11	47681403	47681462	3356	-0.654
A_14_P124492	chr11	47707454	47707513	42852	-0.445
A_14_P124738	chr11	47726083	47726142	7644	-0.359
A_14_P103844	chr11	47746945	47747004	58109	-0.603
A_14_P109989	chr11	47786209	47786268	32529	-0.877
A_14_P114262	chr11	47841029	47841088	15808	-0.499
A_16_P02444734	chr11	47892538	47892597	17360	-0.595
A_14_P119222	chr11	48005578	48005637	34282	-0.704
A_14_P131690	chr11	48032690	48032749	36229	-0.392
A_14_P106251	chr11	48081727	48081786	18940	-0.375
A_14_P113255	chr11	48108650	48108709	62034	-0.352
A_18_P11094238	chr11	48147111	48147170	9458	-0.543
A_14_P125829	chr11	48189422	48189481	604	-0.592
A_14_P120381	chr11	48235297	48235356	61184	-0.408
A_16_P02445254	chr11	48293696	48293755	54929	-0.606
A_18_P11096651	chr11	48342642	48342701	2162	-0.634
A_16_P19239039	chr11	48388696	48388755	8877	-0.476
A_14_P103784	chr11	48466844	48466903	60982	-0.302
A_16_P39357124	chr11	48588884	48588943	1599	-0.821
A_16_P19239751	chr11	49030024	49030083	13029	-0.483
A_16_P02445562	chr11	49156139	49156198	52728	-0.851
A_14_P200748	chr11	49230293	49230352	39844	-0.199
A_16_P19240435	chr11	49279493	49279552	12197	-0.559
A_18_P11096132	chr11	49427718	49427777	38374	-0.374
A_18_P11097667	chr11	49532584	49532643	15294	-0.606
A_18_P11098035	chr11	49620289	49620348	11306	-0.599
A_18_P11094568	chr11	49683231	49683290	30712	-0.467
A_16_P02445972	chr11	49778977	49779036	61972	-0.603
A_16_P02446001	chr11	49840525	49840584	19766	-0.028
A_16_P19241970	chr11	49919769	49919828	29535	-0.827
A_16_P19242125	chr11	50032746	50032805	31719	-0.208
A_18_P11098877	chr11	50140206	50140265	61373	-0.48
A_16_P02446221	chr11	50199555	50199614	37796	-0.469
A_16_P19242515	chr11	50231851	50231910	35851	-0.266
A_18_P11101723	chr11	50290317	50290376	413	-0.424
A_14_P134986	chr11	50378743	50378802	22089	-0.259
A_18_P11100097	chr11	51432683	51432742	14895	-0.691
A_18_P11101228	chr11	55110047	55110106	54021	-0.364
A_14_P103983	chr11	55137204	55137263	44941	-0.76
A_16_P02446597	chr11	55246347	55246406	29911	-0.477
A_16_P39361539	chr11	55289963	55290022	27190	-0.655
A_18_P11102566	chr11	55375127	55375186	42816	-0.449
A_16_P19243906	chr11	55438414	55438473	56437	-0.355
A_14_P104167	chr11	55481624	55481683	17060	-0.655
A_16_P19244160	chr11	55560101	55560160	31671	-0.6
A_16_P02447056	chr11	55622470	55622529	11456	-0.558
A_14_P127767	chr11	55663362	55663421	17555	-0.549
A_16_P39362511	chr11	55710467	55710526	43125	-0.676
A_14_P111510	chr11	55753062	55753121	11839	-0.496
A_14_P111680	chr11	55816253	55816312	22637	-0.99
A_16_P02447379	chr11	55879559	55879618	352	-0.854
A_16_P19245055	chr11	55917370	55917429	52115	-0.68
A_16_P02447502	chr11	55980347	55980406	37206	-0.678
A_16_P19245278	chr11	56052089	56052148	24698	-0.694
A_16_P19245437	chr11	56124542	56124601	52261	-0.543
A_16_P19245604	chr11	56188940	56188999	30474	-0.527
A_18_P11105413	chr11	56251991	56252050	39950	-0.516
A_16_P39363892	chr11	56313831	56313890	8330	-0.647
A_18_P11103567	chr11	56342108	56342167	22303	-0.612
A_14_P122905	chr11	56394889	56394948	49719	-0.575
A_16_P02448130	chr11	56461267	56461326	12832	-0.451
A_16_P39364378	chr11	56538038	56538097	4518	-0.654
A_14_P130696	chr11	56610344	56610403	57163	-0.381
A_16_P19246646	chr11	56649924	56649983	34399	-0.642
A_16_P19246770	chr11	56692526	56692585	23654	-0.242
A_18_P11103642	chr11	56746498	56746557	47856	-0.529
A_16_P02448583	chr11	56872403	56872462	49337	-0.674
A_14_P116822	chr11	56975589	56975648	15654	-0.197
A_14_P118134	chr11	57002518	57002574	38597	-0.321
A_14_P126158	chr11	57073396	57073455	25799	-0.327
A_14_P113266	chr11	57093461	57093520	18164	0.009
A_14_P106581	chr11	57127887	57127946	44913	-0.495
A_14_P109174	chr11	57144214	57144267	14291	-0.411
A_14_P200291	chr11	57148161	57148211	38648	-0.338
A_14_P138489	chr11	57155475	57155530	19549	-0.452
A_14_P106539	chr11	57174505	57174561	4698	-0.568
A_14_P119811	chr11	57175392	57175444	36444	-0.466
A_14_P105368	chr11	57191481	57191538	23131	0.223
A_14_P129729	chr11	57238918	57238965	59407	-0.184
A_14_P139768	chr11	57275910	57275967	39523	-0.445
A_14_P131219	chr11	57297500	57297557	55388	-0.34
A_14_P123670	chr11	57327481	57327540	22042	-0.479
A_14_P127488	chr11	57351921	57351979	2718	-0.545
A_14_P105872	chr11	57373913	57373971	58275	-0.355
A_14_P107432	chr11	57414069	57414115	56011	-0.543
A_14_P124396	chr11	57426968	57427023	18081	-0.213
A_14_P200292	chr11	57468357	57468416	61998	-0.503
A_14_P104678	chr11	57471211	57471270	37010	-0.187
A_14_P132041	chr11	57499873	57499932	56580	-0.56
A_14_P110289	chr11	57510425	57510484	52803	-0.356
A_14_P115076	chr11	57529475	57529533	52521	-0.237
A_14_P117957	chr11	57556544	57556598	41182	-0.482
A_14_P107450	chr11	57574289	57574348	2546	-0.411
A_14_P138853	chr11	57668234	57668293	34594	-0.318
A_16_P02449791	chr11	57788307	57788366	59301	-0.365
A_16_P19249235	chr11	57844033	57844092	46451	-0.477
A_14_P128807	chr11	57871470	57871529	41088	-0.238
A_16_P19249465	chr11	57944568	57944627	54412	-0.65
A_16_P19249573	chr11	57984215	57984274	18530	-0.54
A_16_P02450112	chr11	58035504	58035563	43804	-0.665
A_14_P105376	chr11	58130437	58130496	47068	-0.546
A_16_P19249952	chr11	58201966	58202025	48026	-0.451
A_14_P133065	chr11	58294757	58294816	42710	-0.493
A_14_P120944	chr11	58312165	58312224	17716	-0.547
A_14_P138452	chr11	58338001	58338060	17994	-0.726
A_14_P117052	chr11	58362869	58362928	54161	-0.497
A_14_P112615	chr11	58392769	58392828	20981	-0.302
A_14_P103001	chr11	58480209	58480268	52878	-0.412
A_14_P114402	chr11	58497571	58497630	54757	-0.596
A_14_P131699	chr11	58572391	58572450	39936	-0.305
A_16_P19250633	chr11	58597405	58597464	*19137,27603,36372,40026,54785	-0.533
A_18_P11107491	chr11	58678149	58678208	41994	-0.611
A_14_P126593	chr11	58716608	58716667	37174	-0.398
A_14_P201587	chr11	58721350	58721407	36170	-0.773
A_16_P02450848	chr11	58766191	58766250	38073	-0.708
A_14_P112452	chr11	58891154	58891213	47358	-0.617
A_14_P116353	chr11	58920247	58920306	33914	-0.388
A_14_P102481	chr11	58921636	58921695	29384	-0.667
A_16_P19251385	chr11	58967257	58967316	4526	-0.405
A_16_P19251509	chr11	59020612	59020671	48545	-0.886
A_16_P19251654	chr11	59089978	59090036	26592	-0.152
A_14_P108463	chr11	59163305	59163364	18580	-0.383
A_16_P02451365	chr11	59226901	59226960	50632	-0.434
A_16_P19252044	chr11	59295250	59295309	*1799,25248,31675,32808,57441	-0.384
A_14_P201481	chr11	59343075	59343134	58893	-0.795
A_14_P104957	chr11	59347705	59347764	45272	-0.684
A_14_P114488	chr11	59369236	59369293	60897	-0.331
A_14_P117902	chr11	59404149	59404208	31757	-0.167
A_14_P138899	chr11	59410246	59410305	11754	-0.432
A_14_P119816	chr11	59423673	59423732	33990	-0.453
A_14_P123611	chr11	59496171	59496230	11767	-0.327
A_14_P115523	chr11	59541473	59541532	35575	-0.451
A_14_P101995	chr11	59569319	59569378	32627	-0.295
A_14_P119760	chr11	59573760	59573819	33103	-0.463
A_14_P139562	chr11	59611911	59611970	13620	0.039
A_14_P137513	chr11	59626641	59626700	14584	-0.52
A_16_P19252945	chr11	59679631	59679690	47461	-0.406
A_14_P103861	chr11	59739027	59739086	51212	-0.455
A_14_P115730	chr11	59812219	59812269	25189	-0.386
A_14_P126829	chr11	59831713	59831768	34154	-0.655
A_14_P122784	chr11	59856148	59856207	30422	-0.482
A_16_P19253419	chr11	59913096	59913155	*24737,34420,52584,58720,62339	-0.546
A_14_P135105	chr11	59942436	59942495	24376	-0.413
A_14_P131385	chr11	59997768	59997827	48976	-0.401
A_16_P19253676	chr11	60043725	60043784	19135	-0.767
A_16_P02452510	chr11	60108675	60108734	54738	-0.489
A_14_P135388	chr11	60146428	60146487	62139	-0.304
A_14_P122622	chr11	60148176	60148235	24935	-0.419
A_14_P109406	chr11	60154190	60154246	62736	-0.708
A_14_P128036	chr11	60167878	60167937	45799	-0.679
A_14_P117752	chr11	60198266	60198325	33976	-0.671
A_14_P134905	chr11	60228043	60228102	41255	-0.708
A_14_P111785	chr11	60271197	60271250	9673	-0.483
A_16_P19254295	chr11	60355993	60356052	55626	-0.309
A_14_P137853	chr11	60388505	60388564	48948	-0.851
A_14_P128243	chr11	60416190	60416249	52425	-0.327
A_14_P110128	chr11	60454540	60454599	39289	-0.448
A_14_P102578	chr11	60478723	60478782	50838	-0.858
A_14_P118451	chr11	60540029	60540087	30317	-0.334
A_14_P117937	chr11	60560785	60560844	39581	-0.574
A_14_P133570	chr11	60614447	60614502	14953	-0.534
A_14_P117834	chr11	60621548	60621597	25879	-0.318
A_14_P135684	chr11	60658202	60658261	24746	-0.47
A_14_P132835	chr11	60685435	60685494	32062	-0.457
A_14_P129160	chr11	60690879	60690938	4356	-0.715
A_14_P134011	chr11	60697248	60697301	55788	-0.541
A_14_P200293	chr11	60704560	60704615	27601	-0.6
A_14_P120113	chr11	60713274	60713333	25156	-0.338
A_14_P124295	chr11	60746325	60746384	45074	-0.324
A_14_P113144	chr11	60780876	60780934	49329	-0.549
A_14_P104273	chr11	60877633	60877692	16015	-0.456
A_14_P129907	chr11	60885271	60885330	11378	0.082
A_14_P135932	chr11	60898223	60898282	25198	-0.736
A_14_P108646	chr11	60942446	60942505	1893	-0.452
A_14_P108441	chr11	61014626	61014677	58888	-0.372
A_14_P137858	chr11	61049008	61049067	10720	-0.515
A_14_P110596	chr11	61066950	61067004	28178	-0.447
A_14_P109013	chr11	61090525	61090579	60901	-0.43
A_14_P105090	chr11	61096835	61096892	17094	-0.469
A_14_P119405	chr11	61101157	61101214	37976	-0.451
A_14_P135628	chr11	61112196	61112255	54956	-0.612
A_14_P128749	chr11	61113648	61113696	59453	-0.564
A_14_P135044	chr11	61124898	61124957	56819	-0.282
A_14_P200294	chr11	61131911	61131960	26672	-0.571
A_14_P108690	chr11	61136586	61136645	11478	-0.297
A_14_P107169	chr11	61161394	61161448	39647	-0.251
A_14_P110055	chr11	61170164	61170223	20725	-0.597
A_14_P126322	chr11	61170344	61170400	23039	-0.464
A_14_P107094	chr11	61200840	61200899	42510	-0.54
A_14_P134856	chr11	61214108	61214167	44674	-0.536
A_16_P19256327	chr11	61237391	61237450	34394	-0.578
A_14_P121303	chr11	61296134	61296189	38119	-0.319
A_14_P137261	chr11	61328038	61328097	17796	-0.183
A_14_P136656	chr11	61349378	61349437	25394	-0.707
A_16_P39375423	chr11	61410075	61410134	47199	-0.627
A_14_P111130	chr11	61452950	61453009	44089	-0.476
A_14_P124051	chr11	61493778	61493837	8684	-0.535
A_14_P111930	chr11	61527739	61527794	42872	-0.209
A_14_P103634	chr11	61556671	61556721	26249	-0.403
A_14_P137625	chr11	61561874	61561933	4596	-0.197
A_14_P127844	chr11	61567232	61567291	57285	-0.577
A_14_P116351	chr11	61582542	61582589	41597	-0.202
A_14_P135364	chr11	61609817	61609876	39609	-0.419
A_14_P131319	chr11	61634784	61634843	62135	-0.565
A_14_P138026	chr11	61647974	61648033	10072	-0.498
A_14_P136586	chr11	61656669	61656728	7474	-0.328
A_14_P125813	chr11	61686788	61686840	25916	-0.409
A_14_P126275	chr11	61728788	61728847	53759	-0.313
A_14_P200295	chr11	61731857	61731916	27219	-0.031
A_14_P114947	chr11	61733266	61733325	53914	-0.454
A_14_P118296	chr11	61747541	61747600	62057	-0.431
A_16_P19257898	chr11	61840997	61841056	44935	-0.612
A_14_P201658	chr11	61911830	61911889	52731	-0.607
A_14_P131263	chr11	61915813	61915857	52676	-0.37
A_14_P135894	chr11	61958418	61958477	3039	-0.507
A_14_P116488	chr11	61976575	61976634	9094	-0.475
A_14_P114294	chr11	62009991	62010050	33961	-0.109
A_14_P111320	chr11	62038036	62038095	49499	-0.389
A_14_P122753	chr11	62083808	62083867	47549	-1.222
A_14_P126473	chr11	62107384	62107443	26891	-0.654
A_14_P107413	chr11	62124568	62124627	39775	-0.401
A_14_P119981	chr11	62158577	62158633	29880	-0.703
A_14_P134976	chr11	62190466	62190525	16130	-0.62
A_14_P104049	chr11	62230648	62230707	45342	-0.546
A_14_P102891	chr11	62284732	62284791	7640	-0.689
A_14_P128523	chr11	62297505	62297564	33350	-0.582
A_14_P127406	chr11	62299894	62299947	57538	-0.45
A_14_P106172	chr11	62336065	62336124	46766	-0.33
A_14_P115636	chr11	62350152	62350211	18736	-0.834
A_14_P126296	chr11	62366474	62366533	12860	-0.499
A_14_P130868	chr11	62371439	62371492	61828	-0.393
A_14_P200296	chr11	62382179	62382228	4997	-0.428
A_14_P110620	chr11	62384951	62384997	26661	-0.378
A_14_P130956	chr11	62386838	62386897	6694	-0.244
A_14_P113445	chr11	62407089	62407148	32712	-0.678
A_14_P134550	chr11	62437227	62437272	53213	-0.482
A_14_P134879	chr11	62444126	62444175	7700	-0.322
A_14_P200297	chr11	62470205	62470264	39772	-0.527
A_14_P136983	chr11	62475483	62475540	931	-0.364
A_14_P119432	chr11	62495815	62495874	11285	-0.2
A_14_P113723	chr11	62502862	62502913	61747	-0.446
A_14_P136449	chr11	62519551	62519604	45214	-0.373
A_14_P132650	chr11	62534121	62534180	59681	-0.492
A_14_P130880	chr11	62542108	62542162	48178	-0.511
A_14_P122257	chr11	62553412	62553471	14131	-0.415
A_14_P118864	chr11	62571812	62571871	37358	-0.529
A_14_P121563	chr11	62598103	62598162	24565	-0.609
A_14_P100559	chr11	62617224	62617283	57832	-0.46
A_14_P130429	chr11	62634377	62634436	22013	-0.48
A_14_P124364	chr11	62647691	62647750	57526	-0.7
A_14_P135840	chr11	62683886	62683945	39948	-0.396
A_14_P123525	chr11	62686700	62686758	43514	-0.366
A_14_P102518	chr11	62747892	62747951	37492	-0.633
A_14_P121144	chr11	62851721	62851780	60051	-0.169
A_14_P132306	chr11	62889579	62889638	19151	-0.557
A_16_P19260113	chr11	62952099	62952158	55501	-0.638
A_18_P18859561	chr11	63032987	63033046	17138	-0.51
A_16_P02456114	chr11	63069662	63069721	32827	-0.627
A_14_P201025	chr11	63137588	63137647	28567	-0.807
A_14_P108107	chr11	63143028	63143087	38796	-0.399
A_14_P124019	chr11	63173946	63174005	53855	-0.714
A_14_P118644	chr11	63230184	63230243	59814	-0.295
A_14_P122072	chr11	63230830	63230889	52974	-0.612
A_14_P105541	chr11	63278436	63278493	21641	-0.26
A_14_P133226	chr11	63308534	63308593	60124	-0.428
A_14_P138810	chr11	63324121	63324172	26749	-0.51
A_14_P112239	chr11	63342310	63342369	47313	-0.335
A_14_P128854	chr11	63367171	63367230	48503	-0.383
A_14_P138598	chr11	63392225	63392284	36835	-0.537
A_14_P134221	chr11	63426651	63426700	16500	-0.295
A_14_P130063	chr11	63472345	63472402	51198	-0.515
A_14_P118352	chr11	63490457	63490516	17543	-0.685
A_16_P19260969	chr11	63518960	63519019	37145	-0.662
A_14_P200298	chr11	63593273	63593332	23157	-0.471
A_14_P122406	chr11	63609569	63609628	33037	-0.477
A_14_P112030	chr11	63630807	63630866	56084	-0.57
A_14_P131543	chr11	63658455	63658513	35212	-0.362
A_14_P112755	chr11	63663934	63663993	53325	-0.476
A_14_P124629	chr11	63666064	63666123	6465	-0.549
A_14_P101739	chr11	63721432	63721491	24934	-0.251
A_14_P138783	chr11	63742981	63743029	18240	-0.222
A_14_P129860	chr11	63756165	63756223	49848	-0.552
A_14_P126837	chr11	63791570	63791629	15430	-0.551
A_14_P116480	chr11	63838228	63838287	29066	-0.248
A_14_P200299	chr11	63882963	63883022	56316	-0.404
A_14_P106748	chr11	63912606	63912665	22367	-0.335
A_14_P130405	chr11	63948878	63948937	5849	-0.388
A_14_P131568	chr11	63961929	63961988	36074	-0.375
A_14_P135948	chr11	63986377	63986435	43490	-0.532
A_14_P100010	chr11	63990225	63990281	29522	-0.254
A_14_P119768	chr11	63991419	63991468	2366	-0.55
A_14_P117157	chr11	63995783	63995842	60705	-0.433
A_14_P102277	chr11	63999112	63999166	6042	-0.244
A_14_P111274	chr11	64005285	64005339	56053	-0.419
A_14_P116400	chr11	64011041	64011097	43915	-0.444
A_14_P105405	chr11	64023191	64023236	44526	-0.15
A_14_P125033	chr11	64027286	64027335	51864	-0.476
A_14_P117359	chr11	64046374	64046433	13982	-0.507
A_14_P110437	chr11	64054313	64054361	57030	-0.848
A_14_P106991	chr11	64070937	64070993	29919	-0.309
A_14_P105431	chr11	64078320	64078373	18498	-0.31
A_14_P108194	chr11	64087400	64087453	7816	-0.643
A_14_P118827	chr11	64131342	64131399	1989	-0.503
A_14_P106010	chr11	64133112	64133171	54917	0.125
A_16_P02457477	chr11	64177537	64177596	15499	-0.728
A_16_P19262799	chr11	64238508	64238567	12171	-0.741
A_14_P112425	chr11	64296791	64296850	5238	-0.61
A_14_P119661	chr11	64333418	64333477	25121	-0.412
A_14_P120448	chr11	64358665	64358724	30237	-0.441
A_14_P120249	chr11	64392547	64392606	4824	-0.487
A_14_P126717	chr11	64430338	64430397	35307	-0.328
A_14_P114803	chr11	64447721	64447780	30362	-0.335
A_14_P100145	chr11	64482267	64482326	43410	-0.589
A_14_P124430	chr11	64502075	64502134	9530	-0.613
A_14_P121385	chr11	64517150	64517209	60967	-0.345
A_14_P118279	chr11	64535451	64535496	17564	-0.433
A_14_P125345	chr11	64537900	64537954	50626	-0.416
A_14_P122781	chr11	64543890	64543949	59829	-0.478
A_14_P124330	chr11	64544599	64544658	21816	-0.519
A_14_P135243	chr11	64560348	64560407	55998	-0.465
A_14_P108967	chr11	64570971	64571030	55988	-0.82
A_14_P113645	chr11	64575860	64575918	43995	-0.62
A_14_P105811	chr11	64578348	64578407	2723	-0.646
A_14_P124120	chr11	64640067	64640126	24685	-0.205
A_16_P19264015	chr11	64672741	64672800	62697	-0.763
A_14_P200300	chr11	64700250	64700305	55596	-0.659
A_14_P120664	chr11	64701911	64701968	784	-0.203
A_14_P138303	chr11	64701941	64702000	23052	-0.453
A_14_P107453	chr11	64755417	64755476	23764	-0.687
A_14_P111789	chr11	64775866	64775925	25877	-0.591
A_14_P200302	chr11	64785672	64785731	44761	-0.646
A_14_P123879	chr11	64792806	64792865	52327	-0.716
A_14_P200303	chr11	64805624	64805683	25476	-0.51
A_14_P113945	chr11	64809927	64809985	4682	-0.45
A_14_P139357	chr11	64821607	64821654	59372	-0.182
A_14_P139795	chr11	64848925	64848976	36438	-0.437
A_14_P131132	chr11	64854224	64854274	2913	-0.289
A_14_P112352	chr11	64855840	64855893	34246	-0.259
A_14_P119386	chr11	64868860	64868919	54465	-0.725
A_14_P136834	chr11	64888401	64888457	42615	-0.373
A_14_P139092	chr11	64891912	64891966	3496	-0.461
A_14_P139509	chr11	64896870	64896929	44741	-0.594
A_14_P101302	chr11	64951267	64951326	39061	-0.32
A_14_P121443	chr11	64968857	64968916	12907	-0.537
A_16_P19264745	chr11	64996539	64996598	17701	-0.641
A_14_P124810	chr11	65057311	65057370	34207	-0.426
A_14_P114156	chr11	65065048	65065107	*15955,20645,29512,50300,56459	-0.52
A_14_P124560	chr11	65088135	65088194	13945	-0.571
A_14_P130308	chr11	65109190	65109249	38627	-0.354
A_14_P111831	chr11	65123769	65123814	16968	-0.176
A_14_P121942	chr11	65142778	65142830	33671	-0.253
A_14_P110449	chr11	65145781	65145839	36026	-0.277
A_14_P127114	chr11	65149342	65149392	56396	-0.389
A_14_P127516	chr11	65171314	65171367	27043	-0.294
A_14_P126562	chr11	65192232	65192291	55751	-0.234
A_16_P19265260	chr11	65212489	65212548	53076	-0.262
A_16_P02458971	chr11	65234017	65234076	32203	-0.572
A_14_P131076	chr11	65303260	65303318	60680	-0.196
A_14_P126446	chr11	65318368	65318425	48940	-0.493
A_14_P119102	chr11	65338387	65338437	12350	-0.48
A_14_P109767	chr11	65340606	65340664	55840	-0.768
A_14_P127930	chr11	65361644	65361691	59042	-0.495
A_14_P111793	chr11	65376601	65376658	21640	-0.601
A_14_P200304	chr11	65412146	65412205	7935	-0.173
A_14_P138661	chr11	65418337	65418394	1945	-0.423
A_14_P128122	chr11	65421076	65421135	44443	-0.382
A_14_P115069	chr11	65429842	65429887	40263	-0.314
A_14_P136045	chr11	65484196	65484248	35536	-0.497
A_14_P100655	chr11	65487041	65487093	44118	-0.473
A_18_P11123380	chr11	65531771	65531830	16646	-0.428
A_14_P136976	chr11	65544038	65544097	48923	-0.913
A_14_P138642	chr11	65554357	65554403	32478	-0.62
A_14_P117437	chr11	65562343	65562392	59311	-0.102
A_14_P104887	chr11	65603343	65603402	41769	-0.284
A_14_P126179	chr11	65632191	65632239	51697	-0.301
A_14_P107000	chr11	65634281	65634328	4627	-0.554
A_14_P200305	chr11	65649068	65649116	14731	-0.559
A_14_P137344	chr11	65651172	65651222	28064	-0.34
A_14_P109573	chr11	65653063	65653116	43054	-0.286
A_14_P136225	chr11	65661306	65661361	50025	-0.379
A_14_P139197	chr11	65684284	65684333	24767	-0.315
A_14_P103875	chr11	65688218	65688272	50631	-0.533
A_14_P119265	chr11	65724878	65724937	23089	-0.464
A_14_P137480	chr11	65731251	65731307	24048	-0.221
A_14_P114499	chr11	65765810	65765864	19694	-0.638
A_14_P114885	chr11	65770676	65770732	61193	-0.215
A_14_P200306	chr11	65780210	65780257	43495	-0.116
A_14_P125000	chr11	65780939	65780991	24006	-0.467
A_14_P127007	chr11	65787449	65787506	17734	-0.178
A_14_P105816	chr11	65814412	65814470	3326	-0.792
A_14_P200307	chr11	65823398	65823457	56326	-0.687
A_14_P137172	chr11	65840854	65840913	39004	-0.712
A_14_P123238	chr11	65881454	65881513	7215	-0.353
A_14_P105581	chr11	65927646	65927705	58722	-0.468
A_14_P104376	chr11	65983969	65984026	26666	-0.385
A_14_P112229	chr11	66026546	66026602	54537	-0.411
A_14_P127231	chr11	66036968	66037024	15637	-0.693
A_14_P110088	chr11	66046441	66046491	10573	-0.271
A_14_P131794	chr11	66052044	66052099	20884	-0.467
A_14_P200308	chr11	66055906	66055962	18770	-0.501
A_14_P104299	chr11	66063266	66063321	4702	-0.495
A_14_P114573	chr11	66101855	66101909	36572	-0.188
A_14_P135586	chr11	66108477	66108523	18177	-0.369
A_14_P126558	chr11	66112842	66112893	32157	-0.474
A_14_P200309	chr11	66113551	66113605	13536	-0.396
A_14_P126050	chr11	66134774	66134825	61003	-0.557
A_14_P102595	chr11	66157106	66157165	43613	-0.521
A_14_P126484	chr11	66193635	66193694	2457	-0.443
A_14_P108696	chr11	66204328	66204387	1292	-0.517
A_14_P134355	chr11	66238145	66238202	12299	-0.43
A_14_P119819	chr11	66239893	66239945	41737	-0.627
A_14_P129539	chr11	66264184	66264240	55477	-0.286
A_14_P101277	chr11	66276296	66276355	30971	-0.346
A_14_P132172	chr11	66300499	66300558	37445	-0.191
A_14_P128725	chr11	66316040	66316099	43068	-0.505
A_14_P111145	chr11	66330922	66330974	55675	-0.757
A_14_P200310	chr11	66331080	66331133	15983	-0.644
A_14_P125348	chr11	66357622	66357681	7272	-0.39
A_14_P200311	chr11	66358614	66358669	965	-0.559
A_14_P200312	chr11	66368089	66368148	2105	-0.318
A_14_P114545	chr11	66373448	66373501	8347	-0.118
A_14_P116367	chr11	66386395	66386454	36446	-0.371
A_14_P117093	chr11	66397037	66397095	22787	0.096
A_14_P109626	chr11	66408256	66408315	49840	-0.417
A_14_P125848	chr11	66433028	66433078	21751	-0.256
A_14_P118145	chr11	66437485	66437544	15756	-0.529
A_14_P136860	chr11	66479129	66479188	4047	-0.393
A_14_P123242	chr11	66515922	66515981	31176	-0.074
A_14_P106615	chr11	66563768	66563827	42885	-0.543
A_14_P111243	chr11	66595773	66595824	14488	-0.411
A_14_P134834	chr11	66613959	66614015	22734	-0.635
A_14_P138952	chr11	66627910	66627969	53064	-0.361
A_14_P136410	chr11	66657415	66657474	23874	-0.78
A_14_P125330	chr11	66675373	66675429	30319	-0.692
A_14_P104165	chr11	66697789	66697848	3416	-0.23
A_14_P102702	chr11	66770830	66770889	9114	-0.525
A_14_P110672	chr11	66811666	66811725	28516	-0.566
A_14_P123540	chr11	66818216	66818265	15016	-0.327
A_14_P139963	chr11	66831965	66832021	41454	-0.345
A_14_P127433	chr11	66888750	66888807	20210	-0.301
A_14_P131974	chr11	66947586	66947645	31017	0.131
A_14_P120922	chr11	66964417	66964476	25162	-0.3
A_14_P119516	chr11	67008447	67008506	8709	-0.54
A_14_P108928	chr11	67023840	67023899	13856	-0.232
A_14_P116458	chr11	67042183	67042233	14575	-0.377
A_14_P126077	chr11	67073321	67073380	12922	-0.379
A_14_P104457	chr11	67118996	67119055	43053	-0.477
A_14_P112353	chr11	67132110	67132168	4441	-0.48
A_14_P126506	chr11	67136492	67136551	31883	-0.425
A_14_P125850	chr11	67164667	67164720	55779	-0.671
A_14_P114012	chr11	67203886	67203932	62087	-0.389
A_14_P101433	chr11	67205511	67205569	52567	-0.646
A_14_P125716	chr11	67224460	67224513	48511	-0.697
A_14_P136885	chr11	67231812	67231871	9626	-0.436
A_14_P116251	chr11	67251579	67251633	48112	-0.271
A_14_P104338	chr11	67267075	67267134	61000	-0.267
A_14_P128883	chr11	67275255	67275302	50737	-0.602
A_14_P127564	chr11	67288861	67288918	29952	-0.419
A_14_P108961	chr11	67325568	67325627	33000	-0.285
A_14_P107175	chr11	67352668	67352713	26275	-0.319
A_14_P109888	chr11	67353721	67353766	6861	-0.079
A_14_P132982	chr11	67374037	67374085	7264	-0.208
A_14_P139762	chr11	67375028	67375079	4327	-0.475
A_14_P124822	chr11	67400441	67400487	32416	-0.377
A_14_P115978	chr11	67411852	67411909	15083	-0.518
A_14_P111572	chr11	67438308	67438358	55040	-0.664
A_14_P109269	chr11	67768754	67768813	33102	-0.76
A_14_P101643	chr11	67781582	67781632	23024	-0.48
A_14_P100794	chr11	67799926	67799975	11021	-0.309
A_14_P100103	chr11	67807577	67807624	9209	-0.119
A_14_P129094	chr11	67820355	67820414	13521	-0.379
A_14_P131364	chr11	67859267	67859326	6467	-0.263
A_14_P135371	chr11	67888021	67888074	10037	-0.509
A_14_P134742	chr11	67933221	67933280	50684	-0.611
A_14_P119783	chr11	67953256	67953314	20783	-0.401
A_14_P113461	chr11	68030315	68030374	14616	-0.813
A_14_P133098	chr11	68034008	68034067	17766	-0.424
A_16_P39392151	chr11	68069424	68069483	49912	-0.424
A_14_P118612	chr11	68115773	68115829	19308	-0.344
A_14_P139193	chr11	68184533	68184592	22235	-0.499
A_14_P104736	chr11	68216702	68216761	21756	-0.357
A_14_P115036	chr11	68229809	68229868	7478	-0.387
A_14_P112561	chr11	68286974	68287033	46030	-0.084
A_14_P110692	chr11	68305248	68305307	55125	-0.55
A_14_P134828	chr11	68336631	68336690	41367	-0.655
A_14_P121979	chr11	68381504	68381563	45604	-0.632
A_14_P112841	chr11	68454441	68454500	11960	-0.768
A_14_P138458	chr11	68458231	68458288	15827	-0.244
A_14_P109482	chr11	68475784	68475843	33757	-0.765
A_14_P106171	chr11	68492835	68492894	428	-0.037
A_14_P113937	chr11	68516040	68516099	37093	-0.512
A_14_P128932	chr11	68522259	68522318	34785	-0.797
A_14_P123185	chr11	68524378	68524437	57206	-0.43
A_14_P132642	chr11	68549308	68549360	55267	-0.625
A_14_P131700	chr11	68566678	68566737	47038	-0.471
A_14_P139808	chr11	68601546	68601605	25510	-0.741
A_14_P126389	chr11	68649827	68649886	16880	-0.787
A_16_P19272934	chr11	68682223	68682282	58627	-0.475
A_14_P137696	chr11	68704515	68704574	12192	-0.224
A_14_P100014	chr11	68771883	68771942	60977	-0.937
A_14_P138690	chr11	68818714	68818773	48390	-0.189
A_14_P112656	chr11	68855922	68855981	7633	-0.271
A_14_P115819	chr11	68897871	68897929	16362	-0.313
A_14_P123577	chr11	68928106	68928165	21798	-0.689
A_14_P202226	chr11	69048284	69048343	41536	-0.251
A_14_P200314	chr11	69063009	69063063	7454	-0.42
A_14_P116728	chr11	69064719	69064774	40915	-0.632
A_14_P103111	chr11	69234367	69234426	14658	-0.381
A_14_P131163	chr11	69422459	69422518	46050	-0.378
A_14_P117958	chr11	69467280	69467339	1963	-0.543
A_14_P107399	chr11	69482738	69482797	*433,5844,44577,54052,59513	-0.568
A_16_P02464077	chr11	69526955	69527014	39282	-0.654
A_14_P121059	chr11	69587837	69587896	61190	-0.107
A_14_P108289	chr11	69624717	69624776	57871	-0.557
A_14_P113283	chr11	69628208	69628261	49449	-0.238
A_14_P124753	chr11	69630395	69630454	*20954,28571,29412,59719,62022	-0.498
A_14_P106555	chr11	69891573	69891632	29013	-0.282
A_14_P128746	chr11	69951827	69951883	36845	-0.646
A_14_P103825	chr11	69988264	69988323	51885	-0.537
A_14_P107655	chr11	70010093	70010152	24888	-0.539
A_14_P128437	chr11	70034261	70034320	39149	-0.751
A_14_P123448	chr11	70049370	70049416	300	-0.456
A_14_P124980	chr11	70050830	70050889	23826	-0.301
A_14_P110132	chr11	70053314	70053373	10236	-0.535
A_16_P02464808	chr11	70092400	70092459	14626	-0.455
A_14_P107308	chr11	70129246	70129305	49139	-0.215
A_14_P134238	chr11	70162858	70162917	37516	-0.532
A_14_P106516	chr11	70181762	70181821	33351	-0.209
A_14_P116043	chr11	70230197	70230256	18590	-0.189
A_14_P130252	chr11	70262238	70262297	22284	-0.561
A_14_P126938	chr11	70335116	70335175	6876	-0.292
A_14_P116036	chr11	70367641	70367700	43860	-0.53
A_14_P104386	chr11	70432745	70432804	19156	-0.165
A_14_P139965	chr11	70472396	70472455	22934	-0.509
A_14_P103298	chr11	70505060	70505119	26488	-0.464
A_16_P02465574	chr11	70570657	70570716	21428	-0.508
A_16_P02465691	chr11	70647318	70647377	54879	-0.745
A_14_P135648	chr11	70709208	70709263	49876	-0.428
A_14_P200629	chr11	70710387	70710441	51677	-0.46
A_16_P39398999	chr11	70778118	70778177	45199	-0.509
A_16_P39399189	chr11	70853074	70853133	35591	-0.385
A_16_P39399378	chr11	70932621	70932680	45569	-0.464
A_14_P116722	chr11	71090652	71090711	11175	0.015
A_14_P130130	chr11	71155661	71155720	22272	-0.415
A_14_P117177	chr11	71198424	71198483	59088	-0.729
A_14_P136975	chr11	71260239	71260287	45479	-0.317
A_14_P118462	chr11	71286776	71286835	22814	-0.348
A_14_P123182	chr11	71627541	71627600	20383	-0.378
A_14_P137535	chr11	71647973	71648032	5327	-0.313
A_14_P116064	chr11	71668262	71668316	37587	-0.389
A_14_P121837	chr11	71690233	71690292	5273	-0.443
A_14_P123767	chr11	71713908	71713967	59991	-0.51
A_14_P200315	chr11	71715379	71715430	57590	-0.21
A_14_P107477	chr11	71723597	71723653	6068	-0.192
A_14_P130195	chr11	71728575	71728633	51014	-0.3
A_14_P104704	chr11	71753743	71753802	3094	-0.325
A_14_P130743	chr11	71790023	71790082	28427	-0.366
A_14_P133831	chr11	71793242	71793301	2201	-0.525
A_14_P200316	chr11	71804715	71804765	21851	-0.609
A_14_P134296	chr11	71816531	71816586	40240	-0.369
A_14_P126164	chr11	71822326	71822385	2474	-0.142
A_14_P131433	chr11	71849467	71849521	43649	-0.463
A_14_P125003	chr11	71901417	71901476	38477	-0.567
A_14_P114208	chr11	71932936	71932985	10064	-0.096
A_14_P124322	chr11	71947574	71947633	57401	-0.47
A_14_P132605	chr11	71950177	71950236	40054	-0.631
A_14_P121034	chr11	71954489	71954539	2743	0.031
A_14_P120455	chr11	72013162	72013220	45732	-0.409
A_14_P130020	chr11	72030858	72030917	6478	-0.69
A_14_P112091	chr11	72091330	72091382	47678	-0.467
A_14_P109333	chr11	72123775	72123834	31478	-0.599
A_14_P121333	chr11	72143365	72143424	9773	-0.529
A_14_P128497	chr11	72183599	72183658	52802	-0.591
A_14_P116172	chr11	72287622	72287681	46989	-0.448
A_16_P02467500	chr11	72310723	72310782	10914	-0.417
A_14_P121690	chr11	72330633	72330692	26438	-0.561
A_14_P120653	chr11	72349784	72349843	53223	-0.613
A_14_P133490	chr11	72370607	72370666	29505	-0.613
A_14_P129887	chr11	72401905	72401964	49229	-0.589
A_14_P106912	chr11	72444713	72444772	13638	-0.503
A_14_P131905	chr11	72480052	72480111	23912	-0.48
A_14_P138071	chr11	72502321	72502380	53212	-0.399
A_16_P19282070	chr11	72551716	72551775	11037	-0.322
A_18_P11140340	chr11	72581457	72581516	44781	-0.663
A_14_P112712	chr11	72632933	72632992	32020	-0.356
A_14_P121352	chr11	72664318	72664377	16836	-0.357
A_14_P114569	chr11	72686940	72686999	23895	-1.015
A_14_P127600	chr11	72712060	72712119	20110	-0.08
A_14_P123062	chr11	72754376	72754435	6305	-0.425
A_14_P109755	chr11	72794735	72794794	20091	-0.5
A_16_P19282615	chr11	72851213	72851272	18505	-0.67
A_14_P133866	chr11	72939798	72939853	13105	-0.508
A_14_P119344	chr11	72973212	72973271	29524	-0.282
A_14_P132911	chr11	73004175	73004234	27142	-0.519
A_14_P200317	chr11	73008844	73008889	4523	-0.361
A_14_P139568	chr11	73023132	73023191	33683	-0.375
A_14_P124952	chr11	73080046	73080105	17986	-0.755
A_14_P115436	chr11	73094436	73094490	11236	-0.671
A_14_P201861	chr11	73107317	73107374	5416	-0.576
A_16_P02468748	chr11	73154977	73155036	45449	-0.324
A_16_P02468801	chr11	73194979	73195038	60087	-0.478
A_14_P137966	chr11	73249469	73249528	34112	-0.401
A_16_P02468904	chr11	73285981	73286040	4080	-0.548
A_14_P112326	chr11	73358393	73358452	43736	-0.15
A_14_P102988	chr11	73365017	73365076	20113	-0.319
A_14_P111974	chr11	73419514	73419573	12323	-0.215
A_14_P139687	chr11	73471014	73471067	13387	-0.203
A_14_P124013	chr11	73499399	73499458	11645	-0.608
A_14_P117968	chr11	73546481	73546540	15119	-0.353
A_14_P105664	chr11	73584463	73584522	7112	-0.394
A_14_P124998	chr11	73602135	73602194	21162	-0.381
A_14_P128774	chr11	73638666	73638725	48216	-0.356
A_14_P110645	chr11	73691098	73691152	54850	-0.149
A_14_P110153	chr11	73714700	73714759	10703	-0.363
A_18_P11141374	chr11	73749791	73749850	10871	-0.249
A_14_P116915	chr11	73802078	73802137	19431	-0.482
A_16_P19284934	chr11	73844437	73844496	50956	-0.483
A_14_P112399	chr11	73883764	73883823	44151	-0.389
A_14_P117631	chr11	73915381	73915436	61419	-0.334
A_14_P112549	chr11	73941833	73941892	16385	-0.469
A_14_P114476	chr11	73942001	73942052	28147	-0.271
A_14_P134209	chr11	73965322	73965381	56324	-0.525
A_14_P106590	chr11	73990140	73990199	44713	-0.441
A_14_P105482	chr11	74018517	74018576	62190	-0.486
A_14_P122678	chr11	74041460	74041519	21112	-0.631
A_14_P105954	chr11	74062417	74062476	55640	-0.677
A_14_P138522	chr11	74081918	74081977	57390	-0.114
A_14_P113062	chr11	74105202	74105261	6928	-0.595
A_14_P136521	chr11	74166248	74166307	52489	-0.759
A_14_P201922	chr11	74167404	74167462	29434	-0.555
A_16_P02470056	chr11	74260346	74260405	23908	-0.52
A_14_P104332	chr11	74317363	74317422	8346	-0.207
A_16_P19286019	chr11	74359867	74359926	56496	-0.284
A_14_P137606	chr11	74409536	74409588	16676	-0.455
A_16_P19286285	chr11	74465008	74465067	62645	-0.849
A_14_P103194	chr11	74496688	74496747	30194	-0.343
A_16_P02470476	chr11	74571559	74571618	34800	-0.319
A_16_P19286601	chr11	74643826	74643885	60644	-0.518
A_14_P201530	chr11	74670859	74670918	13018	-0.608
A_14_P200318	chr11	74709592	74709651	52814	-0.544
A_14_P106421	chr11	74718704	74718763	46234	-0.301
A_14_P132541	chr11	74805354	74805413	59302	-0.26
A_14_P128732	chr11	74862420	74862466	25020	-0.187
A_14_P120937	chr11	74880190	74880246	20037	-0.335
A_14_P132112	chr11	74909934	74909993	15193	-0.173
A_14_P127163	chr11	74993870	74993929	25289	-0.609
A_16_P39409005	chr11	75022580	75022639	59524	-0.508
A_16_P19287543	chr11	75049629	75049688	35423	-0.497
A_16_P39409131	chr11	75081755	75081814	50232	-0.566
A_14_P127186	chr11	75109823	75109882	8978	-0.404
A_14_P112056	chr11	75115956	75116015	30631	-0.509
A_14_P117700	chr11	75134786	75134834	32448	-0.394
A_14_P105651	chr11	75145577	75145631	8045	-0.354
A_14_P120329	chr11	75155124	75155183	45266	-0.638
A_14_P112475	chr11	75173823	75173877	29014	-0.628
A_14_P108445	chr11	75200626	75200685	40262	-0.464
A_14_P128123	chr11	75219298	75219357	22006	-0.468
A_14_P122803	chr11	75281204	75281263	48831	-0.485
A_16_P02471535	chr11	75346958	75347017	27417	-0.475
A_16_P19288466	chr11	75415121	75415180	37412	-0.515
A_14_P123758	chr11	75439258	75439317	299	-0.239
A_16_P39410115	chr11	75457332	75457391	*15355,37223,38718,55342,56022	-0.287
A_14_P114620	chr11	75492972	75493031	31993	-0.346
A_14_P100208	chr11	75512495	75512554	27251	-0.462
A_16_P02471790	chr11	75562624	75562683	29598	-0.688
A_14_P112614	chr11	75599908	75599967	39567	-0.739
A_16_P02471908	chr11	75652798	75652857	58976	-0.538
A_14_P117465	chr11	75727980	75728039	38372	-0.373
A_14_P102166	chr11	75776777	75776836	15859	-0.392
A_14_P113524	chr11	75852635	75852694	19752	-0.418
A_14_P121715	chr11	75899465	75899524	59463	-0.462
A_14_P120286	chr11	75909670	75909729	25275	-0.747
A_14_P128577	chr11	75915308	75915367	*14021,29181,36564,38661,43957	-0.814
A_14_P135900	chr11	75922261	75922308	21169	-0.557
A_14_P127444	chr11	76072271	76072330	1763	-0.419
A_14_P105748	chr11	76091112	76091165	36285	-0.26
A_14_P135654	chr11	76128750	76128809	18279	-0.711
A_14_P106553	chr11	76158015	76158073	48239	-0.392
A_14_P114913	chr11	76175046	76175100	41864	-0.464
A_14_P131832	chr11	76207345	76207401	16277	-0.202
A_14_P123158	chr11	76239435	76239494	6099	-0.433
A_14_P108351	chr11	76261535	76261594	33525	-0.437
A_14_P100699	chr11	76376798	76376842	1479	-0.485
A_14_P127834	chr11	76450766	76450825	24466	-0.43
A_14_P108582	chr11	76508974	76509032	29533	-0.538
A_14_P104675	chr11	76599142	76599201	36461	-0.271
A_14_P132550	chr11	76637590	76637648	61706	-0.396
A_14_P130710	chr11	76670039	76670098	34761	-0.656
A_14_P139517	chr11	76696684	76696743	21631	-0.657
A_14_P116994	chr11	76752340	76752384	22250	-0.683
A_14_P102649	chr11	76777036	76777089	17936	-0.417
A_14_P119579	chr11	76797282	76797338	32623	-0.365
A_14_P118609	chr11	76815108	76815167	25173	-0.79
A_14_P101148	chr11	76840041	76840100	31806	-0.427
A_14_P139105	chr11	76875656	76875715	58837	-0.458
A_14_P109330	chr11	76894579	76894638	57016	-0.625
A_14_P129571	chr11	76926116	76926170	13948	-0.474
A_14_P128384	chr11	76956469	76956528	56809	-0.631
A_14_P123013	chr11	76980071	76980130	57114	-0.457
A_14_P130397	chr11	76998392	76998451	25379	-0.368
A_14_P110156	chr11	77035710	77035769	27439	-0.542
A_14_P118631	chr11	77066698	77066757	44208	-0.388
A_14_P119202	chr11	77103361	77103420	61691	-0.697
A_14_P100625	chr11	77130017	77130076	6563	-0.252
A_14_P133731	chr11	77160642	77160701	13026	-0.47
A_14_P101618	chr11	77243008	77243067	47149	-0.446
A_14_P129809	chr11	77303540	77303599	61377	-0.663
A_14_P106052	chr11	77346720	77346779	52938	-0.371
A_14_P130996	chr11	77415477	77415536	25751	-0.107
A_14_P119155	chr11	77440798	77440857	23690	-0.476
A_14_P103375	chr11	77458086	77458140	58065	-0.454
A_16_P19293127	chr11	77518217	77518276	61946	-0.392
A_14_P119083	chr11	77553579	77553635	51976	-0.338
A_14_P138282	chr11	77558562	77558621	30666	-0.185
A_14_P107534	chr11	77590215	77590274	11588	-0.476
A_14_P121581	chr11	77618810	77618869	19306	-0.218
A_14_P118593	chr11	77672088	77672141	22958	-0.419
A_14_P128837	chr11	77702127	77702186	45473	-0.539
A_14_P104586	chr11	77727258	77727317	60555	-0.385
A_14_P118737	chr11	77775320	77775364	13707	-0.263
A_14_P137957	chr11	77781011	77781070	*7405,15150,20400,34219,43145	-0.434
A_14_P121342	chr11	77815456	77815515	8329	-0.184
A_14_P122614	chr11	77838383	77838442	43904	-0.589
A_14_P105848	chr11	77888679	77888738	8360	-0.506
A_14_P130342	chr11	77926629	77926688	30530	-0.652
A_14_P114055	chr11	77970987	77971046	44695	-0.247
A_16_P19294179	chr11	78024310	78024369	17183	-0.391
A_14_P125019	chr11	78052801	78052859	61270	-0.465
A_14_P136934	chr11	78093695	78093754	12947	-0.412
A_14_P126012	chr11	78126482	78126541	25322	-0.424
A_14_P103612	chr11	78204103	78204162	59605	-0.472
A_14_P108072	chr11	78239874	78239933	2332	-0.616
A_16_P39416516	chr11	78277752	78277811	61932	-0.637
A_16_P19294834	chr11	78364494	78364553	10185	-0.259
A_16_P19294921	chr11	78399850	78399909	46277	-0.301
A_14_P110968	chr11	78460316	78460375	2898	-0.554
A_16_P02475426	chr11	78497734	78497793	49580	-0.181
A_18_P11153110	chr11	78559108	78559166	26227	-0.081
A_14_P107521	chr11	78625598	78625657	4844	-0.498
A_16_P19295746	chr11	78680648	78680707	41093	-0.486
A_16_P19295924	chr11	78748710	78748769	14441	-0.643
A_16_P02475900	chr11	78778303	78778362	11915	-0.362
A_16_P19296146	chr11	78827491	78827550	10463	-0.437
A_16_P02476066	chr11	78898511	78898570	19502	-0.44
A_14_P133648	chr11	78934434	78934493	39440	-0.424
A_16_P02476224	chr11	78993275	78993334	25765	-0.525
A_16_P19296678	chr11	79038442	79038501	15818	-0.558
A_16_P19296848	chr11	79096382	79096441	44573	-0.477
A_16_P19296953	chr11	79131430	79131489	41924	-0.49
A_16_P02476614	chr11	79218731	79218790	46031	-0.203
A_14_P134564	chr11	79347883	79347942	51872	-0.283
A_14_P126574	chr11	79511172	79511231	38086	-0.561
A_14_P112556	chr11	79715447	79715506	11440	-0.64
A_14_P127846	chr11	80024453	80024512	16415	-0.418
A_18_P11157935	chr11	80112323	80112382	60429	-0.429
A_16_P19299667	chr11	80248939	80248998	58975	-0.451
A_14_P123137	chr11	80368986	80369045	13327	-0.387
A_16_P19300425	chr11	80541152	80541211	55196	-0.684
A_14_P113205	chr11	80656651	80656710	29782	-0.441
A_16_P19301134	chr11	80816554	80816613	51006	-0.786
A_16_P19301932	chr11	81113118	81113177	22982	-0.4
A_16_P02479612	chr11	81218937	81218996	31245	-0.58
A_14_P136271	chr11	81299161	81299220	5301	-0.7
A_14_P113452	chr11	81467310	81467369	13961	-0.185
A_16_P02480066	chr11	81582093	81582152	29683	-0.529
A_14_P104602	chr11	81669620	81669679	20512	-0.558
A_18_P18913335	chr11	81771852	81771911	3679	-0.669
A_14_P101444	chr11	81846479	81846538	29024	-0.437
A_18_P11160897	chr11	81961087	81961146	18154	-0.567
A_16_P02480614	chr11	82031482	82031541	20461	-0.775
A_14_P106500	chr11	82090248	82090307	57930	-0.668
A_14_P104632	chr11	82264104	82264163	62431	-0.664
A_14_P132229	chr11	82441687	82441746	13265	-0.315
A_14_P121810	chr11	82443368	82443427	14668	-0.71
A_14_P135222	chr11	82485710	82485769	35789	-0.387
A_14_P100807	chr11	82534357	82534416	58568	-0.456
A_14_P103743	chr11	82584281	82584340	983	-0.47
A_14_P132492	chr11	82610479	82610538	7664	-0.339
A_14_P115544	chr11	82635353	82635412	12082	-0.496
A_14_P128164	chr11	82686511	82686570	8719	-0.488
A_14_P134448	chr11	82708153	82708197	18494	-0.372
A_14_P130894	chr11	82758698	82758757	229	-0.254
A_14_P120236	chr11	82781401	82781460	35615	-0.593
A_14_P113817	chr11	82851375	82851434	22583	-0.522
A_14_P118733	chr11	82880961	82881020	47838	-0.575
A_14_P125260	chr11	82902701	82902759	27058	-0.494
A_14_P138224	chr11	82951958	82952017	32599	-0.42
A_14_P107393	chr11	82976872	82976931	22611	-0.639
A_14_P138202	chr11	82995327	82995386	12694	-0.243
A_14_P113043	chr11	83042973	83043032	15474	-0.488
A_16_P19306250	chr11	83083730	83083789	60332	-0.518
A_14_P202560	chr11	83166373	83166428	31422	-0.289
A_14_P130118	chr11	83166922	83166981	24129	-0.519
A_14_P200839	chr11	83167930	83167982	37032	-0.34
A_16_P02482087	chr11	83193838	83193897	40408	-0.537
A_16_P02482205	chr11	83269449	83269508	*13617,29480,47636,48590,55524	-0.23
A_16_P19306775	chr11	83315294	83315353	17963	-0.384
A_16_P19306946	chr11	83371622	83371681	52494	-0.598
A_16_P19307039	chr11	83400714	83400773	26764	-0.461
A_16_P02482532	chr11	83455547	83455606	45162	-0.602
A_14_P133467	chr11	83497710	83497769	11401	-0.646
A_18_P11170332	chr11	83537688	83537747	29636	-0.412
A_16_P19307609	chr11	83608442	83608501	51690	-0.516
A_16_P19307708	chr11	83645252	83645311	863	-0.536
A_16_P19307856	chr11	83695329	83695388	46688	-0.33
A_16_P19307913	chr11	83724570	83724629	12703	-0.577
A_16_P19308104	chr11	83802237	83802296	20634	-0.473
A_16_P19308275	chr11	83867590	83867649	1192	-0.542
A_16_P19308349	chr11	83898742	83898801	6020	-0.68
A_16_P19308469	chr11	83952648	83952707	*3620,23016,46515,55025,62533	-0.498
A_14_P118436	chr11	83962287	83962341	15671	-0.224
A_18_P11168804	chr11	84003279	84003338	11931	-0.493
A_16_P39430582	chr11	84046614	84046673	23031	-0.557
A_16_P02483549	chr11	84085773	84085832	39491	-0.525
A_16_P19309061	chr11	84157984	84158043	29953	-0.578
A_16_P39431094	chr11	84214703	84214762	12620	-0.464
A_14_P134472	chr11	84245609	84245668	2214	-0.461
A_16_P19309390	chr11	84276013	84276072	*5439,11277,17488,22978,29657	-0.661
A_16_P39431284	chr11	84291759	84291818	*23431,33832,38954,40773,57734	-0.601
A_16_P19309648	chr11	84367238	84367297	36295	-0.236
A_16_P19309812	chr11	84419443	84419502	2611	-0.567
A_16_P02484230	chr11	84477029	84477088	26945	-0.625
A_16_P39431917	chr11	84539606	84539665	2143	-0.68
A_16_P19310176	chr11	84581233	84581292	20398	-0.613
A_14_P118709	chr11	84634373	84634432	31777	-0.861
A_16_P02484521	chr11	84678951	84679010	19791	-0.845
A_14_P129548	chr11	84721282	84721341	22350	-0.569
A_16_P39432547	chr11	84784173	84784232	53413	-0.724
A_16_P19310863	chr11	84860573	84860632	8917	-0.529
A_16_P02484835	chr11	84923591	84923650	32970	-0.501
A_14_P105390	chr11	84961161	84961220	5598	-0.459
A_18_P11168952	chr11	84995994	84996053	30733	-0.594
A_16_P19311268	chr11	85065069	85065128	*6016,19893,21391,61434,62952	-0.328
A_18_P18924658	chr11	85120150	85120209	2603	-0.483
A_14_P111661	chr11	85152420	85152479	32613	-0.299
A_16_P19311454	chr11	85203486	85203545	62343	-0.633
A_18_P11167500	chr11	85242437	85242496	13456	-0.365
A_16_P39433444	chr11	85305392	85305451	39525	-0.417
A_14_P201379	chr11	85341557	85341616	14733	-0.335
A_14_P107133	chr11	85346745	85346804	11516	-0.355
A_14_P127125	chr11	85359483	85359542	55661	-0.074
A_14_P110856	chr11	85374716	85374775	3484	-0.651
A_14_P118201	chr11	85395251	85395310	14513	-0.96
A_14_P119359	chr11	85406095	85406154	39295	-0.496
A_14_P108716	chr11	85425649	85425708	9721	-0.316
A_14_P113643	chr11	85445272	85445331	41757	-0.597
A_14_P129482	chr11	85468785	85468844	5703	-0.395
A_14_P136753	chr11	85519860	85519919	34386	-0.451
A_14_P102202	chr11	85566581	85566636	48148	-0.349
A_14_P126136	chr11	85584235	85584294	6338	-0.23
A_14_P103063	chr11	85622383	85622442	23814	-0.561
A_14_P135727	chr11	85668669	85668728	51672	-0.14
A_14_P124574	chr11	85689091	85689145	18106	-0.684
A_14_P129294	chr11	85702833	85702892	48003	-0.14
A_14_P131422	chr11	85710769	85710828	43924	-0.239
A_14_P110878	chr11	85723394	85723453	36885	-0.759
A_14_P115734	chr11	85742579	85742638	45172	-0.497
A_14_P100279	chr11	85764126	85764185	57183	-0.847
A_16_P02486028	chr11	85853736	85853795	24269	-0.439
A_14_P106300	chr11	85961057	85961116	10552	-0.24
A_14_P138443	chr11	85988023	85988075	57873	-0.079
A_14_P133848	chr11	85989063	85989122	35600	-0.365
A_14_P114805	chr11	86024176	86024235	29287	-0.535
A_14_P125791	chr11	86049739	86049798	37494	-0.306
A_14_P133133	chr11	86111794	86111843	11307	0.193
A_14_P111538	chr11	86176194	86176246	46184	-0.201
A_14_P125228	chr11	86201604	86201663	24908	-0.218
A_14_P131603	chr11	86219862	86219921	6812	-0.488
A_14_P122516	chr11	86250561	86250620	59466	-0.595
A_14_P138253	chr11	86317846	86317905	19718	-0.534
A_14_P116862	chr11	86345595	86345654	45594	-0.838
A_14_P101922	chr11	86374679	86374738	43930	-0.531
A_14_P135357	chr11	86485406	86485465	19267	-0.395
A_14_P117184	chr11	86512070	86512129	38316	-0.665
A_16_P19314674	chr11	86586877	86586936	19523	-0.278
A_14_P202026	chr11	86655823	86655882	20051	-0.144
A_14_P130870	chr11	86658920	86658979	56160	-0.261
A_14_P114690	chr11	86664964	86665016	35051	-0.07
A_16_P19315089	chr11	86755536	86755595	26529	-0.638
A_14_P123743	chr11	86778770	86778829	62859	-0.361
A_14_P132254	chr11	86802384	86802442	5068	0.08
A_14_P134508	chr11	86868361	86868420	49309	-0.307
A_14_P121661	chr11	86917236	86917295	10857	-0.505
A_16_P19315560	chr11	86978432	86978491	17152	-0.3
A_14_P108761	chr11	87025555	87025614	50435	-0.527
A_14_P105051	chr11	87144475	87144534	13350	-0.471
A_16_P39438284	chr11	87324690	87324749	36101	-0.421
A_14_P137430	chr11	87450865	87450924	13719	-0.574
A_16_P19316692	chr11	87547125	87547184	*3657,7899,8595,48399,58667	-0.454
A_16_P19317079	chr11	87785796	87785855	10190	-0.633
A_14_P200802	chr11	87846529	87846588	57882	-0.365
A_14_P115294	chr11	87850536	87850595	22786	-0.236
A_14_P117894	chr11	87898126	87898185	51187	-0.289
A_14_P202073	chr11	88027109	88027168	33024	-0.645
A_14_P126014	chr11	88042443	88042502	56845	-0.478
A_14_P139948	chr11	88087211	88087270	25955	-0.348
A_14_P139816	chr11	88240997	88241056	51788	-0.319
A_14_P126033	chr11	88258286	88258344	32584	-0.41
A_14_P128354	chr11	88330392	88330451	8217	-0.739
A_16_P19318449	chr11	88360595	88360654	14171	-0.638
A_16_P19318592	chr11	88424130	88424189	12264	-0.525
A_16_P19318732	chr11	88477420	88477479	46625	-0.304
A_14_P133132	chr11	88527861	88527920	33847	-0.554
A_16_P19318887	chr11	88557351	88557410	5295	-0.597
A_16_P19319019	chr11	88618424	88618483	32251	-0.418
A_18_P11176299	chr11	88690661	88690720	34584	-0.491
A_16_P19319348	chr11	88758551	88758610	1111	-0.381
A_18_P11178128	chr11	88816675	88816734	16112	-0.884
A_16_P19319706	chr11	88903042	88903101	43672	-0.542
A_14_P107671	chr11	88961025	88961078	55114	-0.292
A_16_P02489855	chr11	89014982	89015041	10626	-0.438
A_14_P126151	chr11	89092633	89092692	18235	-0.319
A_14_P121414	chr11	89155065	89155118	23414	-0.276
A_14_P120956	chr11	89177311	89177368	21799	-0.425
A_14_P139754	chr11	89222955	89223014	52834	-0.557
A_14_P202566	chr11	89223489	89223548	59089	-1.14
A_14_P108493	chr11	89346772	89346831	29619	-0.479
A_16_P19320950	chr11	89404026	89404085	22165	-0.582
A_18_P11183159	chr11	89466524	89466583	42527	-0.576
A_14_P133745	chr11	89655866	89655925	30828	-0.179
A_14_P139683	chr11	89868728	89868779	20923	-0.407
A_14_P138121	chr11	89885849	89885908	34921	-0.004
A_14_P136627	chr11	89926860	89926919	40711	-0.5
A_14_P124200	chr11	89938372	89938431	54791	-0.278
A_14_P135839	chr11	89954996	89955055	45434	-0.454
A_14_P202255	chr11	89956457	89956504	52884	-0.369
A_16_P39444686	chr11	89998247	89998306	55366	-0.491
A_14_P100565	chr11	90090388	90090447	59334	-0.549
A_16_P19323100	chr11	90262452	90262511	50743	-0.348
A_16_P02491030	chr11	90401506	90401565	54379	-0.331
A_16_P02491240	chr11	90569659	90569718	22252	-0.588
A_16_P19323808	chr11	90597564	90597623	27803	-0.662
A_14_P125608	chr11	90629440	90629499	13000	-0.613
A_16_P19324338	chr11	90851128	90851187	36203	-0.554
A_16_P19324551	chr11	90941251	90941310	*1424,6908,34570,49425,53567	-0.212
A_16_P19325015	chr11	91138165	91138224	43783	-0.396
A_16_P19325379	chr11	91344721	91344780	48356	-0.513
A_16_P19325867	chr11	91565235	91565294	40928	-0.512
A_14_P101942	chr11	91657662	91657721	38871	-0.477
A_14_P135507	chr11	91833562	91833621	38471	-0.213
A_14_P102919	chr11	92016730	92016789	28406	-0.582
A_16_P19327291	chr11	92125358	92125417	48521	-0.564
A_16_P19327473	chr11	92189561	92189620	10602	-0.532
A_16_P39449817	chr11	92256402	92256461	32796	-0.844
A_16_P19327781	chr11	92293847	92293906	33573	-0.281
A_18_P11192842	chr11	92343623	92343682	48717	-0.507
A_18_P11189121	chr11	92389704	92389763	27183	-0.551
A_16_P19328183	chr11	92434272	92434331	31398	-0.512
A_18_P11191015	chr11	92471305	92471364	37306	-0.357
A_16_P02494075	chr11	92532149	92532208	39853	-0.395
A_14_P134897	chr11	92595276	92595335	57687	-0.361
A_16_P33010332	chr11	92624531	92624590	30356	-0.425
A_14_P102415	chr11	92709383	92709442	7873	-0.566
A_14_P127481	chr11	92783972	92784031	20624	-0.216
A_14_P131666	chr11	92881164	92881223	26361	-0.221
A_14_P125408	chr11	92893856	92893915	49862	-0.397
A_14_P102678	chr11	92924867	92924926	24542	-0.475
A_14_P202146	chr11	92930556	92930612	52947	-0.248
A_14_P109044	chr11	93065388	93065447	28242	-0.39
A_14_P126386	chr11	93097396	93097455	31232	-0.514
A_14_P123480	chr11	93118603	93118662	59279	-0.554
A_14_P121954	chr11	93141487	93141546	39403	-0.568
A_14_P122498	chr11	93170758	93170817	12049	-0.293
A_14_P134040	chr11	93233177	93233236	38566	-0.375
A_14_P107555	chr11	93268533	93268592	7126	-0.474
A_14_P128639	chr11	93295416	93295475	61917	-0.542
A_16_P19330357	chr11	93365869	93365928	41057	-0.545
A_14_P139911	chr11	93432878	93432937	4034	-0.277
A_14_P136913	chr11	93472531	93472590	32999	-0.551
A_14_P106671	chr11	93475386	93475445	53461	-0.461
A_14_P117827	chr11	93490477	93490536	4781	-0.326
A_14_P119561	chr11	93521439	93521498	56097	-0.644
A_14_P108974	chr11	93540074	93540133	28993	-0.558
A_14_P116774	chr11	93604378	93604437	4885	-0.37
A_18_P11194593	chr11	93757949	93758008	4966	-0.737
A_16_P19331329	chr11	93809064	93809123	54019	-0.376
A_14_P114110	chr11	93867193	93867252	61533	-0.475
A_14_P134256	chr11	93885341	93885400	27750	-0.613
A_14_P135980	chr11	93903054	93903113	3911	-0.196
A_14_P113270	chr11	93914053	93914103	51658	-0.561
A_14_P114347	chr11	93925959	93926018	36926	-0.531
A_16_P02496051	chr11	94057525	94057584	24404	-0.494
A_14_P201331	chr11	94111514	94111573	61829	-0.257
A_14_P124716	chr11	94126654	94126713	41748	-0.218
A_14_P107333	chr11	94151108	94151167	36867	-0.877
A_16_P19332004	chr11	94184864	94184923	29382	-0.551
A_14_P131639	chr11	94212820	94212879	59133	-0.64
A_14_P129895	chr11	94230100	94230159	35887	-0.2
A_14_P114667	chr11	94250165	94250224	15840	-0.55
A_14_P111395	chr11	94278998	94279057	6983	-0.677
A_14_P137552	chr11	94301888	94301947	10618	-0.779
A_14_P102931	chr11	94326682	94326740	49916	-0.359
A_14_P117024	chr11	94354475	94354534	38406	-0.654
A_16_P02496484	chr11	94401398	94401457	9589	-0.337
A_16_P39454949	chr11	94443095	94443154	9602	-0.264
A_14_P108647	chr11	94470442	94470501	56420	-0.71
A_14_P129466	chr11	94502375	94502434	12437	-0.843
A_14_P131040	chr11	94532550	94532602	45316	-0.484
A_14_P127082	chr11	94563187	94563246	14947	-1.097
A_14_P107565	chr11	94604015	94604074	32896	-0.133
A_14_P102521	chr11	94654259	94654318	26395	-0.33
A_14_P133246	chr11	94705730	94705789	54911	-0.324
A_14_P110262	chr11	94732539	94732598	14975	-0.401
A_14_P122680	chr11	94801415	94801474	39861	-0.425
A_18_P11195878	chr11	94838194	94838253	30826	-0.282
A_14_P139308	chr11	94899240	94899299	16009	-0.439
A_14_P134258	chr11	94926647	94926706	44817	-0.023
A_14_P103299	chr11	94951655	94951714	2776	-0.652
A_14_P202268	chr11	94962638	94962697	21619	-0.491
A_14_P110187	chr11	95086530	95086589	57436	-0.278
A_16_P02497703	chr11	95187740	95187799	17205	-0.568
A_14_P122872	chr11	95281998	95282057	49027	-0.208
A_16_P19335162	chr11	95446711	95446770	19698	-0.391
A_14_P126843	chr11	95502317	95502376	57791	-0.54
A_14_P139133	chr11	95523240	95523299	3355	-0.462
A_14_P129165	chr11	95555141	95555200	23291	0.059
A_14_P121200	chr11	95555913	95555972	46088	-0.032
A_14_P101088	chr11	95564549	95564608	30994	-0.342
A_14_P115179	chr11	95591751	95591810	5942	-0.062
A_14_P100534	chr11	95621321	95621377	34562	-0.427
A_14_P132769	chr11	95644909	95644968	*4851,5795,15713,24832,25353	-0.333
A_14_P134007	chr11	95692390	95692449	11030	-0.329
A_14_P135000	chr11	95711795	95711854	858	-0.514
A_14_P101477	chr11	95771420	95771479	36182	-0.532
A_14_P122357	chr11	95826558	95826614	38303	-0.418
A_14_P202041	chr11	95826802	95826861	27405	-0.164
A_16_P02498753	chr11	95874545	95874604	16000	-0.636
A_16_P19336516	chr11	95940264	95940323	*8109,14137,28668,50527,53097	-0.594
A_14_P124626	chr11	95972585	95972644	57841	-0.571
A_16_P02499033	chr11	96018294	96018353	60511	-0.541
A_14_P122152	chr11	96085912	96085971	38479	-0.395
A_14_P122054	chr11	96117090	96117149	12246	-0.285
A_14_P118108	chr11	96122299	96122358	62193	-0.514
A_14_P114706	chr11	96126429	96126488	51334	-0.714
A_16_P02499269	chr11	96174148	96174207	28387	-0.536
A_16_P19337259	chr11	96243340	96243399	2764	-0.608
A_18_P11196441	chr11	96451886	96451945	7174	-0.321
A_14_P133974	chr11	96553269	96553328	7545	-0.371
A_18_P11201526	chr11	96689822	96689881	42356	-0.493
A_14_P125880	chr11	96847271	96847330	40189	-0.572
A_14_P102356	chr11	97111745	97111804	62708	-0.146
A_14_P122276	chr11	97324999	97325058	46643	-0.468
A_16_P19339435	chr11	97529703	97529762	25835	-0.529
A_18_P11203934	chr11	97620999	97621058	9282	-0.515
A_14_P139261	chr11	97762151	97762210	49246	-0.621
A_16_P19340105	chr11	97854495	97854554	5767	-0.177
A_14_P106588	chr11	98031542	98031601	1572	-0.41
A_14_P137488	chr11	98193348	98193407	32243	-0.101
A_14_P123127	chr11	98487343	98487402	58584	-0.61
A_16_P19341770	chr11	98701155	98701214	30082	-0.501
A_16_P19341858	chr11	98774078	98774137	58630	-0.355
A_14_P118156	chr11	98811373	98811432	27752	-0.125
A_16_P19342197	chr11	98921763	98921822	9957	-0.995
A_18_P11209640	chr11	98986736	98986795	30516	-0.568
A_16_P19342549	chr11	99048665	99048724	47618	-0.262
A_16_P19342669	chr11	99097282	99097341	48618	-0.577
A_16_P19342847	chr11	99154240	99154299	45015	-0.748
A_14_P137766	chr11	99196131	99196190	40455	-0.79
A_16_P02502857	chr11	99259416	99259475	56642	-0.603
A_16_P19343208	chr11	99293072	99293131	11368	-0.469
A_18_P11209850	chr11	99360114	99360173	20408	-0.409
A_16_P19343484	chr11	99396183	99396242	39303	-0.447
A_16_P19343680	chr11	99471627	99471686	44816	-0.52
A_16_P19343903	chr11	99549213	99549272	21793	-0.337
A_16_P19344074	chr11	99615678	99615737	14951	-0.398
A_14_P125593	chr11	99690437	99690496	31846	-0.6
[truncated: 753 more rows]

## Sheet: Fig 2BClone 8 HEK #3-CGH
CGH probes	ChrName	Start	Stop	featureNum	Log Ratio
A_16_P19124882	chr11	218365	218424	33604	-0.748
A_14_P115800	chr11	284838	284884	27172	-0.551
A_14_P135069	chr11	313837	313887	28473	-0.663
A_18_P10964971	chr11	353347	353406	33746	-0.359
A_14_P120034	chr11	403800	403846	36255	-0.211
A_16_P02378739	chr11	446754	446813	3171	-0.53
A_16_P39239653	chr11	508019	508078	46406	-0.479
A_14_P139532	chr11	561995	562040	9510	-0.141
A_16_P19125790	chr11	594984	595043	56448	-0.578
A_16_P19125946	chr11	653155	653214	244	-0.505
A_18_P10964595	chr11	723582	723641	28538	-0.348
A_16_P02379163	chr11	770222	770281	25068	-0.797
A_14_P114806	chr11	811294	811353	8854	-0.149
A_16_P19126547	chr11	872664	872723	57283	-0.745
A_18_P18666673	chr11	917449	917508	48698	-0.519
A_14_P124341	chr11	984637	984692	11233	-0.727
A_16_P19127039	chr11	1048786	1048845	62261	-0.879
A_14_P137701	chr11	1076037	1076089	12454	-0.385
A_14_P201556	chr11	1104339	1104394	3088	-0.732
A_16_P19127279	chr11	1126807	1126866	42357	-0.63
A_16_P19127397	chr11	1222348	1222407	8065	-0.336
A_16_P19127506	chr11	1262638	1262683	59178	-0.243
A_14_P108807	chr11	1304870	1304929	46924	-0.731
A_14_P131157	chr11	1327326	1327385	38576	-0.497
A_14_P100910	chr11	1412987	1413046	41137	-0.198
A_14_P139717	chr11	1440798	1440857	4287	-0.416
A_14_P118956	chr11	1481727	1481783	54586	-0.306
A_14_P102259	chr11	1491097	1491145	33430	-0.54
A_14_P136762	chr11	1558609	1558668	11115	-0.525
A_14_P200282	chr11	1583707	1583759	51004	-0.373
A_14_P100407	chr11	1588220	1588271	39593	-0.369
A_14_P116249	chr11	1634162	1634221	42012	-0.313
A_14_P108448	chr11	1704417	1704476	13547	-0.634
A_14_P119481	chr11	1751313	1751372	61286	-0.868
A_16_P02380498	chr11	1792272	1792331	7379	-0.42
A_16_P39243515	chr11	1837815	1837874	31054	-0.426
A_14_P121965	chr11	1913233	1913280	45205	-0.379
A_14_P106945	chr11	1944915	1944974	48504	-0.204
A_14_P138706	chr11	1969895	1969949	56859	-0.226
A_16_P39244098	chr11	2014878	2014937	20058	-0.291
A_16_P39244204	chr11	2045628	2045687	25355	-0.206
A_16_P02380972	chr11	2086532	2086591	60092	-1.021
A_16_P19129858	chr11	2140781	2140840	58511	-0.137
A_14_P201470	chr11	2153898	2153957	24402	-0.236
A_14_P118813	chr11	2164964	2165023	17645	-0.568
A_14_P134182	chr11	2167851	2167909	62417	-0.396
A_14_P111696	chr11	2181671	2181724	54768	-0.536
A_14_P136904	chr11	2192094	2192153	12660	-0.376
A_16_P02381187	chr11	2222733	2222792	61336	-0.428
A_14_P130713	chr11	2290020	2290074	55709	-0.06
A_14_P100895	chr11	2326330	2326387	22373	-0.187
A_14_P108804	chr11	2397123	2397182	49086	-0.499
A_14_P135809	chr11	2425071	2425122	31074	-0.122
A_14_P110167	chr11	2433382	2433426	2949	-0.437
A_16_P39245349	chr11	2475746	2475805	11178	-0.666
A_14_P120314	chr11	2542696	2542755	32351	-0.5
A_14_P113770	chr11	2618162	2618221	14391	-0.3
A_16_P39245723	chr11	2674253	2674312	47217	-0.781
A_14_P139309	chr11	2718566	2718625	61642	-0.72
A_14_P127412	chr11	2788739	2788798	30824	-0.662
A_16_P02381987	chr11	2861725	2861784	58213	-0.377
A_14_P100081	chr11	2904974	2905033	56102	-0.556
A_14_P130773	chr11	2916747	2916802	29615	-0.576
A_14_P106963	chr11	2931599	2931645	42089	-0.536
A_14_P113776	chr11	2949663	2949722	13227	-0.303
A_14_P126619	chr11	2985250	2985309	53795	-0.506
A_14_P107049	chr11	3011087	3011146	45232	-0.667
A_14_P100221	chr11	3039842	3039901	3461	-0.327
A_14_P132174	chr11	3073629	3073688	35776	-0.513
A_14_P130725	chr11	3108630	3108689	20757	-0.243
A_14_P123179	chr11	3153394	3153453	18534	-0.579
A_14_P116697	chr11	3202593	3202652	38987	-0.579
A_14_P127247	chr11	3243558	3243604	9437	-0.255
A_14_P122534	chr11	3381940	3381999	17914	-0.78
A_14_P123742	chr11	3628792	3628851	29096	-0.631
A_14_P108893	chr11	3660627	3660685	53910	-0.549
A_14_P139554	chr11	3669107	3669161	29557	-0.488
A_14_P119884	chr11	3692385	3692438	58340	-0.545
A_14_P123502	chr11	3700902	3700961	53523	-0.421
A_14_P121619	chr11	3733447	3733506	59447	-0.601
A_14_P119976	chr11	3774597	3774656	1503	-0.285
A_14_P126548	chr11	3793127	3793185	3054	-0.621
A_14_P133528	chr11	3839950	3840009	53274	-0.486
A_14_P102792	chr11	3852556	3852615	46049	-0.198
A_14_P121957	chr11	3866491	3866550	59406	-0.627
A_14_P128169	chr11	3886794	3886853	25636	-0.658
A_14_P133939	chr11	3940257	3940316	27534	-0.381
A_14_P106319	chr11	3987618	3987677	17405	-0.502
A_14_P110214	chr11	4061359	4061418	38863	-0.429
A_14_P117324	chr11	4127246	4127305	40060	-0.446
A_14_P118885	chr11	4175364	4175423	17278	-0.376
A_18_P10977279	chr11	4272812	4272871	49236	-0.761
A_14_P201124	chr11	4406219	4406278	42973	-0.728
A_14_P117371	chr11	4408183	4408233	38419	-0.568
A_16_P02383618	chr11	4456515	4456574	43131	-0.64
A_16_P39250272	chr11	4531795	4531854	21739	-0.641
A_14_P200643	chr11	4594629	4594688	54128	-0.845
A_14_P134217	chr11	4596338	4596397	39479	-0.348
A_14_P132863	chr11	4623583	4623638	23514	-0.46
A_14_P121111	chr11	4674731	4674790	8138	-0.457
A_14_P112296	chr11	4717952	4718011	50750	-0.818
A_16_P02384092	chr11	4793943	4794002	62291	-0.523
A_14_P108714	chr11	4853983	4854042	219	-0.768
A_16_P19136241	chr11	4893669	4893728	30085	-0.485
A_16_P19136449	chr11	4962435	4962494	*9699,13122,29632,31953,58497	-0.652
A_14_P201783	chr11	5010854	5010909	38087	-0.739
A_14_P101620	chr11	5013436	5013495	37757	-0.332
A_16_P39251670	chr11	5081139	5081198	42157	-0.564
A_14_P122394	chr11	5105531	5105590	9405	-0.801
A_14_P115573	chr11	5173297	5173356	28723	-0.507
A_14_P120246	chr11	5247723	5247780	9307	-0.517
A_14_P113695	chr11	5254133	5254192	10937	-0.289
A_14_P134869	chr11	5273787	5273846	24937	-1.473
A_14_P200284	chr11	5289998	5290057	39865	-0.626
A_14_P105998	chr11	5291338	5291388	55159	-0.461
A_14_P101114	chr11	5322543	5322602	53939	-0.485
A_14_P136429	chr11	5345837	5345896	4036	-0.597
A_16_P39252504	chr11	5392407	5392466	9580	-0.555
A_16_P19137671	chr11	5460250	5460309	51382	-0.323
A_14_P201476	chr11	5529738	5529797	45428	-0.32
A_14_P128281	chr11	5530654	5530703	46366	-0.274
A_14_P104425	chr11	5536790	5536845	7316	-0.286
A_16_P19138075	chr11	5614439	5614498	*1452,2217,22170,28947,33966	-0.146
A_14_P139665	chr11	5618073	5618124	20111	-0.484
A_14_P125717	chr11	5626663	5626715	20665	-0.479
A_14_P127298	chr11	5655948	5656001	41840	-0.521
A_14_P119849	chr11	5686739	5686798	46867	-0.389
A_16_P19138270	chr11	5690064	5690123	*7042,15185,45283,49097,53951	-0.635
A_14_P116225	chr11	5727098	5727157	34362	-0.604
A_16_P19138459	chr11	5773545	5773604	*19096,25651,35681,49508,51945	-0.468
A_14_P138734	chr11	5805606	5805665	54392	0.044
A_16_P19138717	chr11	5882369	5882428	36918	-0.503
A_16_P39253845	chr11	5924411	5924470	41969	-0.465
A_16_P19138875	chr11	5967479	5967538	24492	-0.772
A_14_P118852	chr11	6045249	6045308	25039	-0.636
A_16_P19139191	chr11	6102019	6102078	38972	-0.279
A_16_P19139255	chr11	6149255	6149314	60919	-0.45
A_16_P19139317	chr11	6193574	6193633	7007	-0.527
A_14_P201482	chr11	6227774	6227833	27214	-0.237
A_14_P119020	chr11	6229602	6229661	32800	-0.424
A_14_P128298	chr11	6232544	6232603	9120	-0.196
A_14_P125842	chr11	6254827	6254886	47122	-0.194
A_14_P138765	chr11	6282812	6282871	23565	-0.307
A_14_P126583	chr11	6292438	6292490	60565	0.134
A_14_P101818	chr11	6340301	6340355	3688	-0.193
A_14_P123721	chr11	6364837	6364896	17756	-0.03
A_14_P137968	chr11	6414131	6414183	1633	-0.216
A_14_P115087	chr11	6439666	6439716	16643	0.006
A_14_P105060	chr11	6457436	6457495	30109	0.099
A_14_P138488	chr11	6471773	6471831	30023	-0.197
A_14_P102955	chr11	6478306	6478360	32504	-0.113
A_14_P126404	chr11	6501399	6501456	53884	-0.377
A_14_P125654	chr11	6503713	6503772	62561	-0.044
A_14_P106373	chr11	6541982	6542041	62131	-0.262
A_14_P135306	chr11	6592611	6592660	25795	-0.093
A_14_P131270	chr11	6618222	6618280	51483	-0.222
A_14_P118257	chr11	6621185	6621239	*15873,24823,38425,38811,56294	0.031
A_14_P102901	chr11	6626941	6627000	31652	-0.08
A_14_P109229	chr11	6628642	6628701	23990	-0.053
A_14_P107440	chr11	6632515	6632573	41572	-0.235
A_14_P109454	chr11	6639238	6639297	38210	0.61
A_14_P129170	chr11	6659171	6659230	51911	-0.485
A_14_P120607	chr11	6675974	6676031	48816	-0.201
A_14_P133494	chr11	6703019	6703078	4872	-0.206
A_18_P10984425	chr11	6765027	6765086	57620	-0.298
A_14_P111071	chr11	6816134	6816185	30753	-0.246
A_16_P19140856	chr11	6856912	6856971	*15284,30518,33027,38612,44190	-0.361
A_14_P123473	chr11	6866263	6866322	24135	-0.323
A_16_P19140994	chr11	6920018	6920077	49276	-0.381
A_14_P106294	chr11	6961967	6962026	5885	-0.135
A_14_P102075	chr11	7001741	7001800	33732	0.02
A_14_P115090	chr11	7040544	7040603	48703	-0.026
A_14_P114383	chr11	7070967	7071026	38614	-0.289
A_14_P106729	chr11	7091552	7091611	58780	-0.451
A_14_P201675	chr11	7112320	7112379	16088	-0.311
A_16_P19141485	chr11	7160286	7160345	3333	-0.255
A_16_P19141676	chr11	7252598	7252657	17182	-0.189
A_14_P122886	chr11	7278825	7278884	47724	-0.153
A_14_P130731	chr11	7327176	7327235	56478	-0.155
A_14_P117066	chr11	7353055	7353114	27261	-0.344
A_14_P104703	chr11	7378670	7378729	56139	-0.438
A_14_P139879	chr11	7447256	7447315	11816	-0.286
A_14_P106759	chr11	7465685	7465744	10977	-0.094
A_14_P111578	chr11	7530487	7530546	56629	-0.244
A_16_P19142464	chr11	7575495	7575553	23351	-0.384
A_14_P102295	chr11	7616486	7616545	10726	0.019
A_14_P118856	chr11	7634795	7634854	16376	-0.196
A_14_P118254	chr11	7660009	7660068	56791	-0.169
A_14_P114721	chr11	7686529	7686587	57655	-0.319
A_14_P111128	chr11	7712477	7712533	10537	0.015
A_16_P19142967	chr11	7767763	7767822	5158	-0.466
A_14_P123990	chr11	7817491	7817550	33131	-0.338
A_14_P200285	chr11	7817978	7818037	45269	-0.515
A_14_P123439	chr11	7846994	7847049	2205	-0.297
A_14_P119016	chr11	7894314	7894373	23650	-0.575
A_16_P02388383	chr11	7931035	7931094	17180	-0.028
A_14_P108731	chr11	7981483	7981540	54681	-0.345
A_14_P102297	chr11	8016161	8016220	32223	-0.368
A_14_P107954	chr11	8075884	8075943	26787	-0.132
A_14_P124907	chr11	8105834	8105893	9016	-0.33
A_14_P117206	chr11	8130441	8130500	22685	-0.402
A_14_P110777	chr11	8161528	8161587	4636	-0.089
A_14_P102592	chr11	8189871	8189930	683	-0.132
A_14_P107159	chr11	8257457	8257516	6986	-0.37
A_14_P106732	chr11	8271420	8271479	17942	-0.284
A_14_P109635	chr11	8338037	8338096	9910	-0.259
A_14_P104176	chr11	8413526	8413585	12469	-0.341
A_14_P125454	chr11	8435134	8435193	39810	-0.604
A_14_P119777	chr11	8474345	8474403	61569	-0.403
A_14_P118842	chr11	8497196	8497255	3588	-0.227
A_14_P135008	chr11	8554884	8554940	31071	-0.474
A_14_P122546	chr11	8571494	8571553	34366	-0.19
A_14_P131345	chr11	8579455	8579514	62847	-0.432
A_14_P100043	chr11	8615280	8615333	45806	-0.368
A_14_P103887	chr11	8655502	8655561	3372	-0.623
A_14_P100322	chr11	8706675	8706734	43136	-0.451
A_14_P114318	chr11	8715140	8715199	12431	-0.325
A_14_P130303	chr11	8747613	8747672	43599	-0.35
A_14_P110049	chr11	8771374	8771433	18650	-0.44
A_14_P103750	chr11	8798214	8798273	4266	-0.487
A_14_P137649	chr11	8821823	8821882	5221	-0.457
A_16_P19145496	chr11	8851951	8852010	16814	-0.255
A_14_P137944	chr11	8902043	8902102	48052	-0.292
A_14_P109956	chr11	8936346	8936405	56590	-0.395
A_14_P104340	chr11	8941942	8942001	35703	-0.135
A_14_P134531	chr11	8951317	8951376	25913	-0.298
A_14_P104124	chr11	8962586	8962645	4864	-0.346
A_14_P108794	chr11	8985403	8985452	43701	-0.206
A_14_P106902	chr11	9023845	9023904	59200	-0.173
A_14_P108164	chr11	9080861	9080916	6671	-0.469
A_14_P115838	chr11	9090665	9090724	52476	-0.577
A_14_P201808	chr11	9100955	9101010	17696	-0.425
A_16_P02390109	chr11	9152612	9152671	24244	-0.367
A_16_P02390152	chr11	9177193	9177252	58704	-0.674
A_16_P19146296	chr11	9200052	9200111	20504	-0.31
A_14_P110239	chr11	9248819	9248878	15367	-0.53
A_16_P19146409	chr11	9263840	9263899	*28015,33356,37666,48411,53591	-0.521
A_16_P02390319	chr11	9330349	9330408	8767	-0.35
A_14_P132263	chr11	9407239	9407298	21310	-0.106
A_14_P105627	chr11	9441943	9442001	11069	-0.455
A_14_P128131	chr11	9509835	9509894	4708	-0.324
A_14_P108605	chr11	9549425	9549484	42022	-0.384
A_14_P136187	chr11	9594314	9594367	28457	-0.157
A_14_P133106	chr11	9606777	9606836	1312	-0.448
A_14_P130658	chr11	9610911	9610970	54081	-0.28
A_14_P104727	chr11	9632504	9632563	44391	0.07
A_14_P102207	chr11	9686182	9686227	46872	-0.071
A_14_P103999	chr11	9735073	9735132	47719	-0.417
A_14_P136192	chr11	9762304	9762363	15833	-0.174
A_14_P106179	chr11	9773372	9773431	37986	-0.263
A_16_P32848969	chr11	9800218	9800277	12457	-0.33
A_14_P129606	chr11	9860452	9860511	21129	-0.527
A_14_P201940	chr11	9860762	9860821	35973	-0.498
A_16_P02391032	chr11	9906839	9906898	24426	-0.184
A_16_P19147931	chr11	9975394	9975453	19171	-0.447
A_14_P108625	chr11	10011063	10011122	15896	-0.453
A_18_P10989521	chr11	10074082	10074141	43926	-0.517
A_14_P121091	chr11	10108360	10108419	2403	-0.481
A_16_P39263831	chr11	10130460	10130519	7434	-0.535
A_16_P19148358	chr11	10187932	10187991	46836	-0.458
A_14_P124578	chr11	10231064	10231123	40477	-0.366
A_14_P137452	chr11	10301887	10301946	27220	-0.399
A_14_P130211	chr11	10327991	10328036	1254	-0.12
A_16_P19148698	chr11	10374639	10374698	4972	-0.133
A_14_P202059	chr11	10466758	10466817	27000	-1.1
A_14_P115542	chr11	10476842	10476892	13256	-0.336
A_14_P135756	chr11	10508827	10508882	61892	-0.041
A_14_P112079	chr11	10555639	10555698	29125	-0.381
A_14_P109775	chr11	10584029	10584088	36891	-0.569
A_14_P109517	chr11	10631303	10631355	52059	-0.488
A_14_P117905	chr11	10647993	10648047	52345	-0.146
A_14_P108215	chr11	10673872	10673922	28771	-0.107
A_14_P123921	chr11	10702926	10702985	38266	-0.414
A_16_P02392121	chr11	10749516	10749575	32875	-0.293
A_14_P103697	chr11	10785341	10785400	41619	-0.325
A_14_P107003	chr11	10822054	10822113	22087	-0.537
A_14_P103841	chr11	10848016	10848075	37794	-0.318
A_14_P117440	chr11	10874344	10874403	775	-0.142
A_14_P100452	chr11	10879597	10879650	5279	0.082
A_18_P10993242	chr11	10903031	10903090	40125	-0.391
A_18_P18695476	chr11	11006203	11006262	41226	-0.328
A_16_P02392553	chr11	11094778	11094837	6611	-0.422
A_16_P19150651	chr11	11215846	11215905	34563	-0.121
A_14_P138611	chr11	11310311	11310370	29559	-0.085
A_16_P02392977	chr11	11368811	11368870	37280	-0.152
A_16_P02393019	chr11	11395953	11396012	16181	-0.143
A_16_P19151392	chr11	11472747	11472806	25577	0.088
A_16_P39267213	chr11	11521638	11521697	34231	-0.702
A_16_P02393380	chr11	11588779	11588838	59104	-0.233
A_14_P105183	chr11	11614352	11614411	18631	0.001
A_16_P02393543	chr11	11688581	11688640	35642	-0.213
A_14_P105682	chr11	11864438	11864497	3417	-0.156
A_14_P104892	chr11	11906064	11906120	55855	-0.236
A_14_P113961	chr11	11924291	11924350	58033	-0.488
A_14_P119454	chr11	11941755	11941813	6916	-0.224
A_14_P110028	chr11	11964774	11964833	19192	-0.245
A_14_P116603	chr11	11978226	11978280	14239	-0.179
A_14_P117308	chr11	11984479	11984538	5735	0.021
A_14_P135080	chr11	11985575	11985627	41949	-0.187
A_14_P129043	chr11	12011289	12011348	39762	-0.104
A_16_P02394071	chr11	12051354	12051413	27427	-0.439
A_14_P202186	chr11	12143390	12143449	57528	-0.521
A_14_P105095	chr11	12149764	12149823	48127	-0.232
A_14_P109132	chr11	12185381	12185440	54271	-0.174
A_14_P136251	chr11	12212100	12212159	19735	-0.345
A_14_P124299	chr11	12229467	12229517	22598	-0.303
A_14_P102298	chr11	12247691	12247750	31709	-0.388
A_14_P124840	chr11	12265505	12265564	52127	-0.502
A_14_P136746	chr11	12284609	12284668	1784	-0.267
A_14_P105745	chr11	12316138	12316194	5244	-0.262
A_14_P135037	chr11	12345585	12345644	30652	-0.14
A_14_P100024	chr11	12363908	12363967	61792	-0.318
A_14_P126783	chr11	12380461	12380520	21469	-0.336
A_14_P124812	chr11	12400232	12400291	25243	-0.016
A_16_P02394674	chr11	12452153	12452212	15134	-0.584
A_14_P121036	chr11	12502177	12502235	47441	-0.317
A_14_P102805	chr11	12551725	12551784	17664	-0.26
A_14_P133230	chr11	12626289	12626348	1427	-0.279
A_16_P19154571	chr11	12729193	12729252	60206	-0.289
A_14_P131809	chr11	12800688	12800747	6730	-0.273
A_14_P121656	chr11	12848840	12848899	56510	-0.27
A_14_P124914	chr11	12896032	12896091	45094	-0.373
A_14_P119530	chr11	12923522	12923577	33474	-0.346
A_16_P19155333	chr11	12983369	12983428	10285	-0.28
A_16_P02395604	chr11	13034639	13034698	30089	-0.187
A_14_P111804	chr11	13226395	13226454	48035	-0.281
A_14_P137376	chr11	13298478	13298529	35021	-0.015
A_14_P119773	chr11	13307495	13307554	61959	-0.261
A_14_P106407	chr11	13331507	13331564	199	-0.122
A_14_P110321	chr11	13351481	13351540	41356	-0.283
A_14_P138600	chr11	13371506	13371561	6237	-0.466
A_18_P10997673	chr11	13412886	13412945	9472	-0.336
A_14_P125178	chr11	13466568	13466627	39117	-0.47
A_14_P108834	chr11	13484163	13484215	46345	-0.233
A_14_P135906	chr11	13514371	13514430	27187	-0.328
A_14_P106400	chr11	13560918	13560977	34601	-0.012
A_16_P19156855	chr11	13666963	13667022	56662	-0.256
A_14_P202063	chr11	13693743	13693802	6949	-0.256
A_14_P100835	chr11	13705658	13705717	60472	-0.164
A_14_P135659	chr11	13725612	13725671	40354	-0.264
A_14_P127651	chr11	13784787	13784846	60904	0.018
A_16_P02396659	chr11	13859520	13859579	41827	-0.27
A_16_P19157519	chr11	13952702	13952761	60962	-0.302
A_14_P103330	chr11	13991832	13991891	50089	-0.135
A_16_P19157688	chr11	14034589	14034648	188	-0.479
A_14_P112513	chr11	14096904	14096963	14170	-0.468
A_14_P108300	chr11	14157083	14157140	59118	-0.434
A_14_P125111	chr11	14224682	14224741	22035	-0.308
A_14_P138203	chr11	14289388	14289447	37656	-0.383
A_14_P118452	chr11	14323109	14323168	10084	-0.229
A_14_P127344	chr11	14344514	14344573	55274	-0.363
A_14_P120422	chr11	14362224	14362283	17821	-0.282
A_14_P127265	chr11	14379043	14379102	23331	-0.33
A_14_P103023	chr11	14479377	14479436	32094	-0.224
A_14_P130509	chr11	14512134	14512193	30122	-0.264
A_14_P139270	chr11	14539171	14539230	61254	-0.219
A_14_P108408	chr11	14570871	14570930	34957	-0.112
A_14_P117272	chr11	14615003	14615062	27876	-0.25
A_14_P100732	chr11	14632666	14632720	29815	-0.297
A_14_P106779	chr11	14659151	14659210	36807	-0.092
A_14_P100552	chr11	14709082	14709141	21788	-0.359
A_16_P19159338	chr11	14768905	14768964	38543	-0.532
A_14_P111107	chr11	14793475	14793534	6026	-0.396
A_14_P128647	chr11	14853242	14853301	40638	-0.362
A_14_P126468	chr11	14880578	14880637	20936	-0.196
A_14_P117872	chr11	14912392	14912451	49488	0.26
A_14_P121572	chr11	14988973	14989032	3503	-0.05
A_14_P200286	chr11	14991059	14991115	60032	-0.138
A_14_P110218	chr11	14992837	14992894	16885	-0.083
A_16_P19159878	chr11	15028697	15028756	49505	-0.445
A_14_P137754	chr11	15100083	15100142	23796	-0.27
A_16_P19160099	chr11	15148860	15148919	55999	-0.223
A_14_P126188	chr11	15213538	15213597	21304	-0.453
A_16_P19160432	chr11	15261726	15261785	49002	-0.113
A_16_P02398743	chr11	15406551	15406610	39497	-0.31
A_18_P11002119	chr11	15667192	15667251	22491	-0.353
A_14_P137835	chr11	15781823	15781882	21630	-0.381
A_18_P11007916	chr11	15995789	15995848	49369	-0.706
A_16_P19162444	chr11	16027746	16027805	62830	-0.286
A_14_P129683	chr11	16075563	16075622	52752	-0.17
A_14_P107457	chr11	16122782	16122841	36343	-0.45
A_16_P02399993	chr11	16172071	16172130	38626	-0.493
A_14_P118714	chr11	16213847	16213906	16001	-0.381
A_14_P129744	chr11	16256156	16256215	53873	-0.319
A_16_P19163166	chr11	16302150	16302209	7834	-0.439
A_14_P117477	chr11	16340143	16340202	49480	-0.214
A_16_P39279421	chr11	16404769	16404828	31341	-0.554
A_16_P39279601	chr11	16468111	16468170	19689	-0.479
A_14_P115175	chr11	16502568	16502627	57665	-0.485
A_16_P19163905	chr11	16593589	16593648	58167	-0.245
A_16_P19164052	chr11	16665966	16666025	22987	-0.34
A_14_P105150	chr11	16766451	16766510	35135	0.03
A_16_P19164343	chr11	16820771	16820830	62586	-0.248
A_14_P110359	chr11	16847294	16847353	58682	-0.105
A_16_P19164487	chr11	16873547	16873606	*739,5393,22096,51546,56032	-0.445
A_16_P02401094	chr11	16922315	16922374	3366	-0.127
A_16_P02401154	chr11	16957123	16957182	5653	-0.413
A_16_P02401232	chr11	17001335	17001394	20101	-0.549
A_14_P201041	chr11	17095287	17095346	24850	-0.389
A_14_P103156	chr11	17096028	17096087	11965	-0.34
A_14_P123792	chr11	17124338	17124397	41803	-0.156
A_14_P108966	chr11	17144271	17144330	2770	-0.704
A_14_P109329	chr11	17190929	17190988	*366,4548,5411,33318,52188	-0.183
A_14_P104839	chr11	17223356	17223415	56295	-0.32
A_16_P19165413	chr11	17270775	17270834	*5968,19478,30794,35472,39642	-0.274
A_14_P105723	chr11	17306149	17306208	13621	-0.286
A_14_P139498	chr11	17323318	17323376	58936	-0.409
A_14_P125689	chr11	17352436	17352494	29813	-0.399
A_14_P107403	chr11	17408294	17408341	22012	-0.071
A_14_P122000	chr11	17414407	17414466	11848	-0.391
A_14_P109347	chr11	17458053	17458112	35285	-0.281
A_14_P110605	chr11	17495767	17495826	5905	-0.344
A_14_P137866	chr11	17515475	17515522	38879	-0.144
A_14_P120509	chr11	17536796	17536855	49281	-0.146
A_14_P125690	chr11	17554809	17554867	8768	-0.356
A_14_P201823	chr11	17563754	17563813	24345	-0.543
A_16_P02402050	chr11	17623300	17623359	41443	-0.486
A_14_P107813	chr11	17711983	17712042	33646	-0.614
A_14_P123001	chr11	17742675	17742726	34938	-0.397
A_14_P112287	chr11	17768130	17768182	43498	-0.126
A_14_P112745	chr11	17794118	17794177	59715	-0.269
A_14_P109584	chr11	17853233	17853292	54240	-0.55
A_14_P132118	chr11	17899742	17899801	19725	-0.379
A_14_P127219	chr11	17944039	17944098	22490	-0.492
A_14_P123487	chr11	17981145	17981199	19329	-0.154
A_14_P122326	chr11	18004001	18004060	59210	-0.507
A_14_P123786	chr11	18057497	18057556	62376	-0.369
A_16_P02402727	chr11	18073801	18073860	*14523,30750,47746,53382,60231	-0.288
A_14_P106322	chr11	18108689	18108748	21090	-0.401
A_14_P124217	chr11	18169103	18169158	42878	-0.49
A_14_P131363	chr11	18189858	18189917	44477	-0.227
A_14_P102393	chr11	18258237	18258290	40457	-0.256
A_14_P100959	chr11	18266836	18266880	18564	-0.245
A_14_P138305	chr11	18285032	18285091	27108	-0.293
A_14_P111260	chr11	18309410	18309469	16654	-0.37
A_14_P122515	chr11	18327845	18327904	11071	-0.152
A_14_P103252	chr11	18346614	18346673	5310	-0.422
A_14_P105313	chr11	18380151	18380207	54131	-0.278
A_14_P112868	chr11	18428636	18428695	5851	0.071
A_14_P129896	chr11	18472670	18472729	15467	-0.014
A_14_P118240	chr11	18487158	18487217	899	-0.344
A_14_P111525	chr11	18503356	18503415	23058	-0.183
A_14_P109915	chr11	18523622	18523681	13562	-0.421
A_14_P138386	chr11	18536224	18536283	*12893,14928,27693,30814,58427	-0.394
A_14_P112924	chr11	18553594	18553653	58698	-0.441
A_14_P130230	chr11	18579756	18579814	39590	-0.248
A_14_P117266	chr11	18585210	18585269	29359	-0.285
A_14_P125521	chr11	18600986	18601033	9606	-0.187
A_14_P128839	chr11	18638795	18638854	45107	-0.218
A_18_P11014178	chr11	18693031	18693090	37957	-0.409
A_14_P128768	chr11	18726045	18726099	4547	-0.318
A_14_P104797	chr11	18726074	18726133	50739	-0.403
A_14_P139461	chr11	18788855	18788914	30573	-0.327
A_14_P101830	chr11	18886425	18886484	44355	-0.425
A_16_P19169363	chr11	18951965	18952024	41625	-0.333
A_14_P134349	chr11	19076609	19076668	23386	-0.423
A_14_P114450	chr11	19119892	19119951	28903	-0.463
A_14_P133969	chr11	19138406	19138454	55299	-0.265
A_14_P112486	chr11	19168758	19168817	29622	-0.392
A_14_P119959	chr11	19203936	19203995	52136	-0.378
A_14_P116389	chr11	19250995	19251054	53761	-0.327
A_14_P133720	chr11	19317981	19318040	15085	-0.148
A_16_P02404387	chr11	19376615	19376674	25677	-0.167
A_16_P19170471	chr11	19430585	19430644	20766	-0.147
A_16_P19170535	chr11	19458752	19458811	17987	-0.031
A_16_P19170684	chr11	19514209	19514268	7609	-0.391
A_16_P02404754	chr11	19591449	19591508	35736	-0.217
A_18_P11014816	chr11	19664494	19664553	18723	-0.136
A_16_P02404978	chr11	19739690	19739749	32015	-0.489
A_14_P109516	chr11	19793582	19793641	30284	-0.201
A_16_P19171528	chr11	19825909	19825968	57423	-0.231
A_16_P19171705	chr11	19883334	19883393	61359	-0.24
A_14_P107842	chr11	19905869	19905923	8526	-0.341
A_16_P19171972	chr11	19965281	19965340	45273	-0.322
A_16_P19172192	chr11	20042158	20042217	48118	-0.228
A_14_P138914	chr11	20083843	20083899	19906	-0.438
A_14_P132862	chr11	20141561	20141620	43942	0.112
A_14_P120115	chr11	20218948	20219007	31824	-0.274
A_14_P201639	chr11	20387986	20388045	26031	-0.076
A_14_P106029	chr11	20388880	20388939	15273	-0.356
A_14_P126699	chr11	20405147	20405206	45060	-0.431
A_16_P19173214	chr11	20439739	20439798	40294	-0.241
A_16_P19173310	chr11	20483913	20483972	30688	-0.443
A_14_P120138	chr11	20530532	20530591	28037	-0.14
A_14_P138835	chr11	20620997	20621056	31007	-0.275
A_14_P114336	chr11	20668383	20668442	24758	-0.267
A_14_P133851	chr11	20699559	20699612	52168	-0.436
A_16_P19173919	chr11	20769612	20769671	40121	-0.134
A_16_P19174002	chr11	20804806	20804865	62672	-0.413
A_16_P19174163	chr11	20882837	20882896	27460	-0.463
A_14_P138942	chr11	20939742	20939801	39807	-0.332
A_16_P39290846	chr11	20985806	20985865	55266	-0.055
A_16_P02406947	chr11	21020050	21020109	6732	-0.394
A_16_P39291079	chr11	21068742	21068801	35738	-0.417
A_16_P19174736	chr11	21099901	21099960	4983	-0.342
A_16_P19174917	chr11	21167064	21167123	4709	-0.371
A_16_P02407273	chr11	21210039	21210098	26736	-0.225
A_16_P02407296	chr11	21229142	21229201	18735	-0.262
A_16_P19175168	chr11	21272754	21272813	28460	-0.459
A_16_P39291711	chr11	21328010	21328069	10485	-0.27
A_14_P133658	chr11	21366340	21366399	54185	-0.263
A_14_P131210	chr11	21433609	21433668	47774	-0.237
A_14_P135125	chr11	21464366	21464425	41970	-0.317
A_14_P137290	chr11	21503026	21503085	8158	-0.187
A_16_P19175770	chr11	21549682	21549741	32579	-0.244
A_14_P113113	chr11	21596784	21596843	25449	0
A_14_P134591	chr11	21626123	21626182	19610	-0.083
A_14_P112911	chr11	21859560	21859619	21389	-0.095
A_14_P111174	chr11	22137148	22137207	62569	-0.16
A_18_P18734360	chr11	22241544	22241603	22116	-0.116
A_16_P19177355	chr11	22301835	22301894	49600	-0.238
A_14_P201144	chr11	22359652	22359703	29989	-0.13
A_14_P139890	chr11	22366771	22366830	13688	-0.427
A_14_P136265	chr11	22399439	22399498	43779	-0.083
A_14_P105265	chr11	22476515	22476574	1474	-0.015
A_14_P131840	chr11	22644572	22644631	2083	-0.152
A_14_P122657	chr11	22645829	22645888	27113	-0.144
A_14_P102029	chr11	22646863	22646912	42844	0.013
A_14_P135261	chr11	22696507	22696566	29500	-0.119
A_14_P106317	chr11	22721425	22721484	34948	-0.474
A_14_P122529	chr11	22747900	22747952	16115	-0.092
A_14_P104122	chr11	22777383	22777438	36813	-0.119
A_14_P107690	chr11	22833595	22833654	42798	-0.156
A_14_P137678	chr11	22936184	22936243	56936	-0.079
A_16_P19179334	chr11	23159980	23160039	27607	-0.134
A_14_P109205	chr11	23445008	23445067	675	-0.089
A_14_P136207	chr11	23710376	23710435	19803	-0.381
A_16_P19180718	chr11	23809310	23809369	34544	-0.201
A_16_P19180841	chr11	23857530	23857589	4150	-0.403
A_16_P19181224	chr11	24063998	24064057	31144	-0.456
A_16_P19181701	chr11	24280229	24280288	53250	-0.185
A_16_P19181909	chr11	24381118	24381177	*5971,30117,35649,39989,61138	-0.247
A_16_P02411542	chr11	24476279	24476338	11127	-0.153
A_16_P19182218	chr11	24522033	24522092	59925	0.035
A_14_P105292	chr11	24585745	24585804	41196	-0.207
A_16_P19182506	chr11	24616945	24617004	49336	-0.164
A_16_P19182651	chr11	24671626	24671685	4619	-0.355
A_16_P02411952	chr11	24728237	24728296	15887	-0.001
A_16_P19182882	chr11	24759600	24759659	62657	-0.268
A_16_P19183001	chr11	24809139	24809198	1379	0.056
A_16_P19183107	chr11	24847778	24847837	52970	-0.383
A_14_P131272	chr11	24892279	24892338	5960	-0.343
A_18_P11030206	chr11	24924128	24924187	57265	-0.27
A_16_P02412288	chr11	24977642	24977701	18303	-0.25
A_16_P19183486	chr11	25033837	25033896	54303	-0.227
A_18_P11029729	chr11	25069132	25069191	29558	-0.627
A_14_P136175	chr11	25129925	25129984	39997	-0.16
A_14_P107288	chr11	25380017	25380076	8493	-0.505
A_16_P19184575	chr11	25552237	25552296	56277	-0.038
A_14_P116118	chr11	25677598	25677657	2805	-0.248
A_14_P105988	chr11	25887995	25888054	13741	-0.242
A_18_P11034827	chr11	26118285	26118344	5749	-0.436
A_14_P135513	chr11	26288841	26288900	43317	-0.491
A_14_P134719	chr11	26353128	26353187	53137	-0.615
A_16_P19186533	chr11	26390509	26390568	18777	-0.28
A_16_P19186660	chr11	26437642	26437701	19589	-0.52
A_14_P128290	chr11	26484606	26484665	37024	-0.215
A_14_P119533	chr11	26556063	26556122	40334	-0.504
A_14_P127654	chr11	26583085	26583144	21231	-0.66
A_14_P106018	chr11	26621168	26621222	33567	-0.481
A_14_P124292	chr11	26683263	26683322	23680	-0.422
A_14_P116657	chr11	26720962	26721021	29510	-0.298
A_14_P126095	chr11	26742899	26742958	30442	-0.369
A_14_P129944	chr11	26744883	26744942	13349	0.112
A_16_P19187696	chr11	26834356	26834415	14934	-0.215
A_16_P19188043	chr11	27006061	27006120	6038	-0.349
A_14_P113464	chr11	27077147	27077206	8946	-0.22
A_14_P107063	chr11	27129357	27129416	35907	-0.153
A_14_P111067	chr11	27149167	27149226	27148	-0.394
A_14_P139735	chr11	27225315	27225374	5081	-0.301
A_14_P202218	chr11	27361741	27361800	58945	-0.399
A_14_P119590	chr11	27362195	27362254	57597	-0.375
A_14_P110202	chr11	27382917	27382976	7707	-0.164
A_14_P115743	chr11	27385232	27385284	17085	-0.148
A_14_P110679	chr11	27388159	27388218	49763	-0.33
A_14_P103822	chr11	27413965	27414024	47396	-0.396
A_14_P132088	chr11	27434368	27434427	22445	-0.449
A_14_P114949	chr11	27465212	27465271	15698	-0.359
A_14_P123621	chr11	27489506	27489565	57253	-0.387
A_14_P139304	chr11	27518138	27518197	42372	-0.356
A_14_P131116	chr11	27526517	27526576	21166	-0.254
A_18_P11038615	chr11	27592355	27592414	17852	-0.199
A_14_P201679	chr11	27678850	27678909	29738	-0.237
A_14_P133190	chr11	27693436	27693495	27912	-0.515
A_14_P117649	chr11	27718999	27719058	23124	-0.586
A_14_P102853	chr11	27774413	27774472	28986	-0.377
A_16_P02416282	chr11	27834362	27834421	24651	-0.445
A_16_P19190289	chr11	27901225	27901284	56432	-0.234
A_16_P02416476	chr11	27979462	27979521	48803	-0.245
A_14_P135200	chr11	28045277	28045336	11710	-0.366
A_14_P129009	chr11	28083979	28084038	41254	-0.411
A_14_P122763	chr11	28104395	28104454	27665	-0.233
A_14_P136659	chr11	28131098	28131157	43406	0.16
A_14_P115308	chr11	28154111	28154170	21918	-0.194
A_14_P111926	chr11	28197596	28197655	53144	-0.136
A_14_P133169	chr11	28254297	28254356	25153	0.045
A_14_P139616	chr11	28291889	28291948	51143	-0.273
A_14_P118726	chr11	28317161	28317220	55149	-0.457
A_14_P106601	chr11	28349653	28349712	11727	-0.127
A_16_P02417113	chr11	28464346	28464405	*1635,3118,29599,51733,60329	-0.385
A_14_P139626	chr11	28728052	28728111	19797	-0.161
A_14_P100763	chr11	28910482	28910541	35860	-0.039
A_16_P19193104	chr11	29062145	29062204	43718	-0.432
A_14_P138456	chr11	29195161	29195220	33465	-0.213
A_16_P19193558	chr11	29265863	29265922	35250	-0.224
A_14_P137594	chr11	29404733	29404792	9028	-0.277
A_16_P02418591	chr11	29474192	29474251	16120	-0.386
A_16_P19194424	chr11	29628642	29628701	28323	-0.4
A_14_P128273	chr11	29704679	29704738	53624	-0.166
A_16_P02419029	chr11	29772573	29772632	45242	-0.194
A_14_P102672	chr11	29979781	29979840	58117	-0.151
A_14_P126893	chr11	30034682	30034741	35210	-0.198
A_14_P201199	chr11	30037352	30037411	7148	-0.336
A_16_P19195579	chr11	30146135	30146194	7373	-0.476
A_14_P133221	chr11	30253446	30253498	32977	-0.422
A_16_P39312597	chr11	30323780	30323839	46556	-0.45
A_14_P122610	chr11	30379373	30379432	50846	-0.264
A_14_P129734	chr11	30432767	30432826	30729	-0.167
A_14_P110136	chr11	30483748	30483807	37429	-0.062
A_14_P112694	chr11	30517013	30517072	20748	-0.18
A_14_P100134	chr11	30559935	30559994	12650	-0.325
A_14_P122470	chr11	30601996	30602048	42161	-0.217
A_14_P104874	chr11	30741612	30741671	13378	-0.19
A_18_P11042963	chr11	30896464	30896523	384	-0.472
A_16_P02420742	chr11	30921059	30921118	*12978,34789,45888,48384,55721	-0.364
A_14_P113261	chr11	30951602	30951661	40753	-0.245
A_16_P02420847	chr11	30985401	30985460	59752	-0.564
A_16_P19197933	chr11	31052845	31052904	37526	-0.185
A_16_P02421018	chr11	31118027	31118086	22435	-0.326
A_16_P39314902	chr11	31172410	31172469	53831	-0.326
A_16_P19198381	chr11	31231095	31231154	61682	-0.467
A_14_P134942	chr11	31255657	31255716	17074	-0.412
A_14_P100901	chr11	31284479	31284538	9469	-0.25
A_14_P114529	chr11	31327838	31327897	45122	-0.526
A_14_P100247	chr11	31349673	31349732	43421	-0.134
A_14_P131630	chr11	31391205	31391253	13283	-0.056
A_14_P109538	chr11	31406793	31406852	55794	-0.134
A_14_P129817	chr11	31468238	31468297	43030	-0.428
A_14_P128274	chr11	31495261	31495320	30411	0.081
A_14_P136991	chr11	31521664	31521723	55414	-0.147
A_14_P135968	chr11	31561220	31561279	40249	-0.321
A_14_P122040	chr11	31605859	31605918	36761	-0.174
A_14_P127603	chr11	31625389	31625448	1992	0.173
A_14_P120597	chr11	31668334	31668393	33786	-0.371
A_14_P112942	chr11	31735689	31735748	60318	0.014
A_14_P110850	chr11	31775398	31775457	36811	0.13
A_14_P104311	chr11	31815289	31815344	42439	-0.213
A_14_P108972	chr11	31822366	31822417	43427	-0.181
A_14_P135576	chr11	31825639	31825698	51416	0.072
A_16_P02422172	chr11	31857737	31857796	*11810,21824,35040,39675,44282	-0.167
A_14_P114426	chr11	31870663	31870722	48111	-0.357
A_16_P19200138	chr11	31926025	31926084	32306	0.24
A_18_P11054847	chr11	32093444	32093503	10705	-0.198
A_16_P19200794	chr11	32182723	32182782	5517	-0.391
A_14_P119815	chr11	32370148	32370207	12415	-0.08
A_14_P114899	chr11	32417840	32417891	44364	-0.127
A_14_P123086	chr11	32439100	32439154	33849	-0.118
A_16_P02423126	chr11	32484467	32484526	11203	-0.362
A_16_P19201740	chr11	32562898	32562957	44509	-0.301
A_14_P124400	chr11	32605801	32605856	14997	0.059
A_14_P113173	chr11	32623313	32623372	30905	-0.357
A_16_P02423383	chr11	32697424	32697483	37694	-0.48
A_16_P19202142	chr11	32746028	32746087	12568	-0.051
A_14_P110445	chr11	32815666	32815725	9844	-0.099
A_14_P125801	chr11	32852043	32852101	32172	-0.19
A_14_P108854	chr11	32858335	32858394	61292	-0.15
A_14_P112578	chr11	32871705	32871764	49005	-0.344
A_16_P19202447	chr11	32920440	32920499	20427	-0.174
A_14_P109527	chr11	32971257	32971316	49219	-0.349
A_14_P129993	chr11	32975692	32975751	24948	-0.222
A_14_P104655	chr11	32990627	32990686	58378	-0.105
A_14_P101555	chr11	33041370	33041429	21300	-0.245
A_14_P135198	chr11	33049226	33049285	47222	-0.402
A_14_P116548	chr11	33065318	33065377	59924	-0.073
A_14_P117115	chr11	33102771	33102830	15729	-0.197
A_14_P135014	chr11	33111215	33111274	57891	-0.315
A_14_P108576	chr11	33127415	33127474	120	-0.363
A_14_P120670	chr11	33151183	33151242	12146	-0.102
A_14_P133148	chr11	33179961	33180020	45661	-0.331
A_16_P19203135	chr11	33207242	33207301	33358	-0.314
A_14_P106244	chr11	33280396	33280453	12949	-0.211
A_14_P120548	chr11	33307985	33308044	34434	-0.313
A_14_P128333	chr11	33331503	33331562	3267	-0.011
A_14_P116832	chr11	33349648	33349707	9455	-0.396
A_14_P106496	chr11	33375370	33375429	30574	-0.427
A_14_P134371	chr11	33488703	33488762	6566	-0.089
A_16_P19204080	chr11	33595265	33595324	58379	-0.304
A_18_P11055233	chr11	33640450	33640509	36887	-0.348
A_14_P201275	chr11	33694533	33694592	46336	-0.218
A_14_P104274	chr11	33695559	33695616	45916	-0.274
A_14_P114093	chr11	33730465	33730524	24585	-0.202
A_14_P138747	chr11	33777376	33777433	66	-0.314
A_14_P136695	chr11	33880305	33880364	31761	-0.248
A_14_P108764	chr11	33902330	33902379	1150	-0.276
A_14_P139177	chr11	33903076	33903135	37574	-0.321
A_14_P201649	chr11	33903385	33903444	*4069,7127,33283,41286,50603	-0.2
A_16_P02425137	chr11	33952093	33952152	49834	-0.174
A_14_P114674	chr11	34072303	34072362	24535	-0.163
A_14_P115475	chr11	34098090	34098149	21749	-0.284
A_14_P107197	chr11	34145871	34145930	39822	-0.084
A_14_P118978	chr11	34167655	34167713	11779	-0.092
A_14_P126349	chr11	34216328	34216387	3188	-0.042
A_14_P113609	chr11	34292369	34292428	50117	-0.069
A_14_P109982	chr11	34322106	34322165	47105	-0.391
A_14_P110048	chr11	34350648	34350707	44760	-0.361
A_16_P19206154	chr11	34386255	34386314	49824	-0.362
A_14_P106417	chr11	34462022	34462081	20583	-0.128
A_14_P104272	chr11	34475426	34475485	34095	-0.123
A_14_P102567	chr11	34500560	34500619	56153	0.05
A_14_P119063	chr11	34525844	34525903	57144	-0.174
A_14_P202499	chr11	34530902	34530961	21722	-0.076
A_14_P108435	chr11	34651737	34651796	1295	-0.172
A_14_P139708	chr11	34673097	34673156	17685	-0.278
A_14_P201136	chr11	34682359	34682418	17113	-0.345
A_16_P02426392	chr11	34764178	34764237	52490	-0.146
A_14_P138874	chr11	34903851	34903910	6168	-0.389
A_14_P120606	chr11	34933517	34933576	62590	-0.422
A_16_P39324410	chr11	34951104	34951163	45078	-0.211
A_14_P116189	chr11	34988333	34988386	29708	-0.204
A_14_P130607	chr11	35006200	35006259	901	-0.213
A_14_P201582	chr11	35016838	35016897	55664	-0.041
A_16_P02426765	chr11	35060928	35060987	33320	-0.047
A_14_P104679	chr11	35181079	35181138	11861	-0.101
A_14_P124138	chr11	35198117	35198172	12441	-0.178
A_14_P100479	chr11	35232711	35232761	13818	-0.098
A_14_P114193	chr11	35232931	35232981	59012	-0.072
A_14_P108079	chr11	35251059	35251118	45632	-0.217
A_16_P02427121	chr11	35269915	35269974	*12589,12762,16388,20115,52818	-0.089
A_14_P125890	chr11	35276940	35276999	62953	-0.427
A_14_P118959	chr11	35323056	35323115	25786	-0.167
A_14_P112873	chr11	35380789	35380848	56661	-0.374
A_14_P102827	chr11	35404812	35404871	21031	-0.236
A_14_P103279	chr11	35426819	35426878	39176	-0.323
A_14_P102938	chr11	35453639	35453698	49865	-0.139
A_14_P137837	chr11	35474317	35474376	7749	-0.319
A_14_P100618	chr11	35492312	35492366	31573	-0.346
A_14_P137811	chr11	35535716	35535775	52667	-0.074
A_14_P122681	chr11	35641045	35641090	57875	-0.214
A_14_P130005	chr11	35685126	35685180	2106	-0.328
A_14_P114423	chr11	35710527	35710586	23196	-0.262
A_14_P105533	chr11	35747454	35747513	32928	-0.375
A_14_P115080	chr11	35765036	35765095	57411	-0.327
A_14_P101306	chr11	35786084	35786143	62195	-0.389
A_14_P125050	chr11	35829284	35829343	44766	-0.051
A_14_P135120	chr11	35941265	35941324	36266	-0.251
A_16_P19210036	chr11	35960550	35960609	*1652,8314,27470,37113,39529	-0.118
A_16_P02428253	chr11	36008617	36008676	7290	-0.114
A_14_P111763	chr11	36084793	36084852	*2416,12312,38122,45359,57070	-0.358
A_14_P130236	chr11	36138011	36138070	9071	0.113
A_14_P118343	chr11	36200233	36200292	60524	-0.301
A_14_P135886	chr11	36252920	36252979	27059	-0.327
A_14_P102668	chr11	36309511	36309570	53385	-0.333
A_14_P100650	chr11	36335638	36335697	59555	-0.022
A_14_P125739	chr11	36403097	36403156	29808	-0.091
A_14_P137419	chr11	36420818	36420877	17893	0.041
A_14_P123380	chr11	36445176	36445235	35374	-0.126
A_14_P100874	chr11	36472131	36472190	1138	-0.191
A_14_P130160	chr11	36523070	36523129	37381	-0.438
A_14_P123994	chr11	36537037	36537096	51508	-0.258
A_14_P104213	chr11	36557524	36557581	27950	-0.124
A_14_P139830	chr11	36595952	36596011	31468	-0.083
A_14_P122206	chr11	36614607	36614666	12928	-0.133
A_14_P125856	chr11	36657026	36657085	52680	-0.173
A_14_P130643	chr11	36680539	36680598	54663	-0.636
A_14_P104413	chr11	36801247	36801306	52384	-0.14
A_16_P19212627	chr11	36973923	36973982	21845	-0.193
A_14_P120331	chr11	37126229	37126288	57689	-0.007
A_16_P19213367	chr11	37305602	37305661	40803	-0.27
A_14_P118834	chr11	37442379	37442438	52923	-0.13
A_14_P132919	chr11	37725820	37725879	48060	-0.036
A_14_P137926	chr11	37916643	37916702	35365	0.121
A_18_P11069618	chr11	38035794	38035853	46993	-0.285
A_14_P123393	chr11	38278745	38278804	47356	0.005
A_14_P135498	chr11	38451692	38451751	62451	-0.169
A_14_P139523	chr11	38700393	38700452	61617	-0.21
A_14_P137965	chr11	38868079	38868138	61424	-0.094
A_14_P103518	chr11	39067327	39067386	27896	-0.222
A_18_P11070171	chr11	39233962	39234021	16267	-0.013
A_14_P104083	chr11	39349924	39349983	7662	0.034
A_14_P139035	chr11	39528105	39528164	46175	0.237
A_14_P118194	chr11	39730283	39730342	60831	-0.209
A_16_P19218864	chr11	39853613	39853672	9640	-0.281
A_16_P19219102	chr11	39979653	39979712	36130	-0.285
A_16_P19219471	chr11	40149246	40149305	16110	-0.237
A_16_P39336723	chr11	40219095	40219154	37806	-0.088
A_14_P101227	chr11	40282913	40282972	47028	0.145
A_16_P39337081	chr11	40339615	40339674	12732	-0.154
A_16_P19220206	chr11	40428726	40428785	44598	-0.253
A_14_P134284	chr11	40525387	40525446	55173	-0.278
A_16_P02434513	chr11	40606080	40606139	27304	-0.3
A_14_P118315	chr11	40694788	40694847	54204	-0.278
A_16_P19221069	chr11	40783069	40783128	20815	-0.07
A_14_P126719	chr11	40859806	40859865	44052	0.093
A_16_P19221353	chr11	40902914	40902973	55320	-0.207
A_16_P02435064	chr11	40997425	40997484	30990	-0.263
A_16_P19221693	chr11	41032642	41032701	56792	-0.085
A_16_P19221767	chr11	41059923	41059982	14097	-0.09
A_16_P19221833	chr11	41094333	41094392	*1838,10968,16634,26289,26342	-0.238
A_14_P138421	chr11	41118790	41118849	1594	-0.081
A_16_P02435352	chr11	41176900	41176959	8390	-0.185
A_16_P02435458	chr11	41245825	41245884	38350	-0.282
A_16_P39339599	chr11	41338195	41338254	42863	-0.372
A_14_P116025	chr11	41385462	41385521	26578	-0.086
A_18_P11077065	chr11	41460189	41460248	58971	-0.117
A_14_P137006	chr11	41628065	41628124	52737	-0.025
A_16_P19223456	chr11	41741924	41741983	52066	-0.022
A_14_P110752	chr11	41944359	41944418	6721	-0.132
A_16_P19224244	chr11	42106724	42106783	50904	-0.173
A_14_P121580	chr11	42226159	42226218	42936	0.023
A_14_P121297	chr11	42427033	42427092	56883	-0.334
A_14_P122970	chr11	42648087	42648146	58118	-0.23
A_14_P123355	chr11	42916891	42916950	25629	-0.339
A_14_P118098	chr11	43115284	43115343	32133	0.046
A_16_P19226689	chr11	43275890	43275949	18098	-0.241
A_14_P110999	chr11	43357595	43357654	40749	-0.253
A_14_P123268	chr11	43428874	43428933	23266	0.34
A_14_P138863	chr11	43448342	43448401	32372	-0.004
A_14_P138946	chr11	43465638	43465697	43890	-0.253
A_14_P117186	chr11	43492521	43492580	14995	-0.069
A_14_P113471	chr11	43512463	43512522	3102	-0.013
A_16_P39344494	chr11	43576117	43576176	41936	0.12
A_18_P11082250	chr11	43595385	43595444	60140	-0.101
A_16_P19227521	chr11	43619551	43619609	17868	-0.26
A_14_P131472	chr11	43661611	43661670	16732	-0.026
A_14_P122667	chr11	43703056	43703115	9240	0.08
A_14_P110463	chr11	43747437	43747496	32121	0.031
A_14_P123190	chr11	43776448	43776507	60050	-0.34
A_16_P02438849	chr11	43802702	43802761	10242	-0.188
A_16_P39345255	chr11	43858992	43859051	7425	-0.15
A_14_P105171	chr11	43904698	43904754	3556	-0.185
A_14_P114376	chr11	43924867	43924926	6367	-0.188
A_14_P121391	chr11	43941919	43941978	19070	-0.041
A_14_P123558	chr11	43995394	43995453	33291	-0.089
A_14_P126028	chr11	44088886	44088945	7228	-0.196
A_14_P103622	chr11	44129525	44129577	17559	-0.155
A_14_P110150	chr11	44151640	44151692	26343	-0.088
A_14_P102151	chr11	44193218	44193272	40137	-0.413
A_14_P104744	chr11	44228368	44228427	57165	0.065
A_14_P110853	chr11	44255643	44255702	*20807,35666,36831,39881,50085	-0.326
A_14_P129956	chr11	44282436	44282495	27524	-0.077
A_14_P130279	chr11	44305648	44305707	42047	-0.245
A_14_P115266	chr11	44358984	44359043	40350	-0.061
A_16_P19229635	chr11	44452984	44453043	14759	-0.088
A_14_P201045	chr11	44596757	44596816	10178	-0.128
A_14_P131869	chr11	44606216	44606275	29198	0.028
A_16_P02440107	chr11	44653160	44653219	54530	-0.02
A_14_P121329	chr11	44704121	44704180	5299	-0.305
A_14_P132132	chr11	44769997	44770056	53201	-0.075
A_14_P138575	chr11	44874021	44874080	13500	-0.216
A_14_P120290	chr11	44903417	44903476	60104	-0.214
A_14_P130225	chr11	44920953	44921012	22386	-0.074
A_14_P111135	chr11	44953385	44953435	20742	-0.14
A_14_P100139	chr11	44953930	44953989	23236	-0.231
A_14_P200662	chr11	44970260	44970319	61632	-0.276
A_14_P101497	chr11	45079695	45079754	47058	-0.279
A_14_P138383	chr11	45119152	45119211	29606	-0.177
A_14_P111964	chr11	45172919	45172978	23760	-0.003
A_14_P132193	chr11	45200470	45200529	51140	-0.288
A_14_P125526	chr11	45224845	45224904	29011	-0.288
A_14_P106219	chr11	45261909	45261968	21621	-0.317
A_14_P132458	chr11	45294176	45294235	9691	-0.317
A_14_P200789	chr11	45302411	45302470	11366	-0.235
A_18_P11085161	chr11	45373328	45373387	35588	-0.077
A_16_P19232110	chr11	45426965	45427024	62391	-0.336
A_16_P19232439	chr11	45553869	45553928	47577	-0.404
A_14_P139299	chr11	45670806	45670865	3516	0.033
A_14_P127559	chr11	45758563	45758622	26599	-0.276
A_14_P110747	chr11	45826054	45826102	42681	0.147
A_14_P111426	chr11	45834380	45834439	7820	-0.263
A_14_P200288	chr11	45898269	45898328	50665	-0.312
A_14_P133733	chr11	45904761	45904820	43065	-0.097
A_14_P107142	chr11	45910109	45910165	39265	0.097
A_14_P103689	chr11	45946740	45946787	18982	-0.362
A_14_P107912	chr11	45954091	45954150	35783	-0.225
A_14_P111154	chr11	45993670	45993729	60825	-0.349
A_14_P135566	chr11	46027200	46027259	6823	-0.428
A_14_P115447	chr11	46053621	46053680	62643	-0.286
A_14_P138151	chr11	46095612	46095671	185	-0.139
A_14_P126523	chr11	46142636	46142690	17630	-0.098
A_14_P130784	chr11	46238236	46238295	56636	-0.167
A_14_P123566	chr11	46307053	46307112	60707	-0.062
A_14_P100964	chr11	46371029	46371088	48433	-0.262
A_14_P118043	chr11	46390247	46390306	36360	-0.112
A_14_P105796	chr11	46407990	46408035	2664	-0.192
A_14_P115655	chr11	46465013	46465068	38382	-0.623
A_14_P121118	chr11	46534329	46534384	3677	-0.241
A_14_P122308	chr11	46565676	46565735	5998	-0.364
A_14_P118696	chr11	46599681	46599740	6393	-0.237
A_14_P123394	chr11	46612730	46612789	60726	-0.228
A_14_P134760	chr11	46637770	46637829	44738	-0.162
A_14_P128799	chr11	46671822	46671881	51905	-0.298
A_14_P136062	chr11	46724148	46724207	27373	-0.053
A_14_P116916	chr11	46749922	46749973	17705	-0.154
A_14_P137295	chr11	46760977	46761033	23134	-0.083
A_14_P102269	chr11	46798992	46799051	46238	-0.154
A_14_P124763	chr11	46819449	46819508	19812	-0.27
A_14_P100343	chr11	46839263	46839322	23907	-0.395
A_14_P135764	chr11	46862005	46862064	12335	-0.221
A_14_P119128	chr11	46878551	46878610	51662	-0.282
A_18_P11092215	chr11	46908247	46908305	41351	-0.48
A_14_P107705	chr11	46958061	46958120	21488	-0.245
A_14_P112129	chr11	47008803	47008862	27660	-0.273
A_14_P126648	chr11	47042290	47042349	6080	0.054
A_14_P133508	chr11	47073915	47073971	4419	-0.422
A_16_P19236271	chr11	47111104	47111163	35268	-0.273
A_14_P132154	chr11	47159188	47159245	25725	-0.247
A_14_P121520	chr11	47185884	47185942	11072	-0.197
A_14_P131810	chr11	47203785	47203840	26905	-0.181
A_14_P127857	chr11	47246191	47246250	2681	-0.273
A_14_P125760	chr11	47249850	47249907	15950	-0.159
A_14_P111520	chr11	47260558	47260606	13569	-0.404
A_14_P120470	chr11	47269963	47270016	265	-0.245
A_14_P122332	chr11	47280683	47280730	20259	0.044
A_14_P115431	chr11	47288517	47288576	6836	-0.239
A_14_P126666	chr11	47295456	47295510	54871	-0.368
A_14_P128712	chr11	47319789	47319848	58231	-0.221
A_14_P111765	chr11	47352939	47352998	39518	-0.024
A_14_P200289	chr11	47367377	47367435	42407	-0.069
A_14_P125568	chr11	47376389	47376444	28928	-0.2
A_14_P115513	chr11	47383292	47383351	42992	-0.286
A_14_P126957	chr11	47386575	47386634	30079	-0.263
A_14_P100464	chr11	47442412	47442467	7233	-0.188
A_14_P137494	chr11	47461119	47461172	36209	-0.233
A_16_P02444256	chr11	47493957	47494016	*865,10432,20137,41043,56408	-0.039
A_14_P120836	chr11	47508761	47508820	19078	-0.301
A_14_P104563	chr11	47529558	47529617	2314	-0.623
A_14_P118375	chr11	47553417	47553476	40033	-0.351
A_14_P114087	chr11	47572715	47572774	25472	-0.473
A_14_P132023	chr11	47594013	47594072	25849	0.071
A_14_P107325	chr11	47600038	47600083	21925	-0.187
A_14_P200290	chr11	47602128	47602181	57456	-0.196
A_14_P104947	chr11	47606064	47606123	53058	-0.295
A_14_P112808	chr11	47614791	47614844	52857	-0.313
A_14_P126239	chr11	47681403	47681462	3356	-0.333
A_14_P124492	chr11	47707454	47707513	42852	-0.248
A_14_P124738	chr11	47726083	47726142	7644	-0.168
A_14_P103844	chr11	47746945	47747004	58109	-0.237
A_14_P109989	chr11	47786209	47786268	32529	-0.441
A_14_P114262	chr11	47841029	47841088	15808	-0.519
A_16_P02444734	chr11	47892538	47892597	17360	-0.225
A_14_P119222	chr11	48005578	48005637	34282	-0.428
A_14_P131690	chr11	48032690	48032749	36229	-0.135
A_14_P106251	chr11	48081727	48081786	18940	-0.049
A_14_P113255	chr11	48108650	48108709	62034	-0.249
A_18_P11094238	chr11	48147111	48147170	9458	-0.37
A_14_P125829	chr11	48189422	48189481	604	-0.528
A_14_P120381	chr11	48235297	48235356	61184	-0.355
A_16_P02445254	chr11	48293696	48293755	54929	-0.293
A_18_P11096651	chr11	48342642	48342701	2162	-0.006
A_16_P19239039	chr11	48388696	48388755	8877	-0.105
A_14_P103784	chr11	48466844	48466903	60982	-0.106
A_16_P39357124	chr11	48588884	48588943	1599	-0.431
A_16_P19239751	chr11	49030024	49030083	13029	-0.136
A_16_P02445562	chr11	49156139	49156198	52728	-0.064
A_14_P200748	chr11	49230293	49230352	39844	-0.217
A_16_P19240435	chr11	49279493	49279552	12197	0.228
A_18_P11096132	chr11	49427718	49427777	38374	0.832
A_18_P11097667	chr11	49532584	49532643	15294	-0.128
A_18_P11098035	chr11	49620289	49620348	11306	-0.213
A_18_P11094568	chr11	49683231	49683290	30712	-0.171
A_16_P02445972	chr11	49778977	49779036	61972	-0.278
A_16_P02446001	chr11	49840525	49840584	19766	0.2
A_16_P19241970	chr11	49919769	49919828	29535	-0.028
A_16_P19242125	chr11	50032746	50032805	31719	0.324
A_18_P11098877	chr11	50140206	50140265	61373	0.043
A_16_P02446221	chr11	50199555	50199614	37796	-0.051
A_16_P19242515	chr11	50231851	50231910	35851	-0.021
A_18_P11101723	chr11	50290317	50290376	413	0.174
A_14_P134986	chr11	50378743	50378802	22089	0.069
A_18_P11100097	chr11	51432683	51432742	14895	-0.148
A_18_P11101228	chr11	55110047	55110106	54021	0.224
A_14_P103983	chr11	55137204	55137263	44941	-0.021
A_16_P02446597	chr11	55246347	55246406	29911	0.233
A_16_P39361539	chr11	55289963	55290022	27190	-0.136
A_18_P11102566	chr11	55375127	55375186	42816	0.237
A_16_P19243906	chr11	55438414	55438473	56437	-0.153
A_14_P104167	chr11	55481624	55481683	17060	0.116
A_16_P19244160	chr11	55560101	55560160	31671	-0.178
A_16_P02447056	chr11	55622470	55622529	11456	0.09
A_14_P127767	chr11	55663362	55663421	17555	-0.004
A_16_P39362511	chr11	55710467	55710526	43125	0.192
A_14_P111510	chr11	55753062	55753121	11839	0.049
A_14_P111680	chr11	55816253	55816312	22637	-0.047
A_16_P02447379	chr11	55879559	55879618	352	0.006
A_16_P19245055	chr11	55917370	55917429	52115	0.026
A_16_P02447502	chr11	55980347	55980406	37206	0.031
A_16_P19245278	chr11	56052089	56052148	24698	-0.01
A_16_P19245437	chr11	56124542	56124601	52261	0.152
A_16_P19245604	chr11	56188940	56188999	30474	0.217
A_18_P11105413	chr11	56251991	56252050	39950	-0.152
A_16_P39363892	chr11	56313831	56313890	8330	-0.108
A_18_P11103567	chr11	56342108	56342167	22303	0.135
A_14_P122905	chr11	56394889	56394948	49719	-0.09
A_16_P02448130	chr11	56461267	56461326	12832	-0.071
A_16_P39364378	chr11	56538038	56538097	4518	-0.093
A_14_P130696	chr11	56610344	56610403	57163	0.011
A_16_P19246646	chr11	56649924	56649983	34399	-0.04
A_16_P19246770	chr11	56692526	56692585	23654	-0.089
A_18_P11103642	chr11	56746498	56746557	47856	-0.082
A_16_P02448583	chr11	56872403	56872462	49337	-0.059
A_14_P116822	chr11	56975589	56975648	15654	0.111
A_14_P118134	chr11	57002518	57002574	38597	0.035
A_14_P126158	chr11	57073396	57073455	25799	0.31
A_14_P113266	chr11	57093461	57093520	18164	0.249
A_14_P106581	chr11	57127887	57127946	44913	0.016
A_14_P109174	chr11	57144214	57144267	14291	0.202
A_14_P200291	chr11	57148161	57148211	38648	0.129
A_14_P138489	chr11	57155475	57155530	19549	0.057
A_14_P106539	chr11	57174505	57174561	4698	0.274
A_14_P119811	chr11	57175392	57175444	36444	0.123
A_14_P105368	chr11	57191481	57191538	23131	0.304
A_14_P129729	chr11	57238918	57238965	59407	0.052
A_14_P139768	chr11	57275910	57275967	39523	0.151
A_14_P131219	chr11	57297500	57297557	55388	0.048
A_14_P123670	chr11	57327481	57327540	22042	0.153
A_14_P127488	chr11	57351921	57351979	2718	0.102
A_14_P105872	chr11	57373913	57373971	58275	-0.018
A_14_P107432	chr11	57414069	57414115	56011	0.303
A_14_P124396	chr11	57426968	57427023	18081	0.09
A_14_P200292	chr11	57468357	57468416	61998	-0.003
A_14_P104678	chr11	57471211	57471270	37010	0.035
A_14_P132041	chr11	57499873	57499932	56580	-0.189
A_14_P110289	chr11	57510425	57510484	52803	0.312
A_14_P115076	chr11	57529475	57529533	52521	0.141
A_14_P117957	chr11	57556544	57556598	41182	-0.091
A_14_P107450	chr11	57574289	57574348	2546	-0.05
A_14_P138853	chr11	57668234	57668293	34594	0.006
A_16_P02449791	chr11	57788307	57788366	59301	-0.05
A_16_P19249235	chr11	57844033	57844092	46451	0.14
A_14_P128807	chr11	57871470	57871529	41088	0.079
A_16_P19249465	chr11	57944568	57944627	54412	-0.001
A_16_P19249573	chr11	57984215	57984274	18530	0.12
A_16_P02450112	chr11	58035504	58035563	43804	-0.115
A_14_P105376	chr11	58130437	58130496	47068	-0.138
A_16_P19249952	chr11	58201966	58202025	48026	0.021
A_14_P133065	chr11	58294757	58294816	42710	0.089
A_14_P120944	chr11	58312165	58312224	17716	-0.083
A_14_P138452	chr11	58338001	58338060	17994	0.328
A_14_P117052	chr11	58362869	58362928	54161	-0.087
A_14_P112615	chr11	58392769	58392828	20981	0.278
A_14_P103001	chr11	58480209	58480268	52878	-0.23
A_14_P114402	chr11	58497571	58497630	54757	-0.105
A_14_P131699	chr11	58572391	58572450	39936	0.096
A_16_P19250633	chr11	58597405	58597464	*19137,27603,36372,40026,54785	0.086
A_18_P11107491	chr11	58678149	58678208	41994	-0.042
A_14_P126593	chr11	58716608	58716667	37174	-0.089
A_14_P201587	chr11	58721350	58721407	36170	0.009
A_16_P02450848	chr11	58766191	58766250	38073	-0.038
A_14_P112452	chr11	58891154	58891213	47358	-0.041
A_14_P116353	chr11	58920247	58920306	33914	-0.265
A_14_P102481	chr11	58921636	58921695	29384	-0.204
A_16_P19251385	chr11	58967257	58967316	4526	0.057
A_16_P19251509	chr11	59020612	59020671	48545	-0.156
A_16_P19251654	chr11	59089978	59090036	26592	0.051
A_14_P108463	chr11	59163305	59163364	18580	-0.136
A_16_P02451365	chr11	59226901	59226960	50632	0.054
A_16_P19252044	chr11	59295250	59295309	*1799,25248,31675,32808,57441	-0.038
A_14_P201481	chr11	59343075	59343134	58893	0.101
A_14_P104957	chr11	59347705	59347764	45272	-0.193
A_14_P114488	chr11	59369236	59369293	60897	-0.149
A_14_P117902	chr11	59404149	59404208	31757	0.009
A_14_P138899	chr11	59410246	59410305	11754	0.067
A_14_P119816	chr11	59423673	59423732	33990	0
A_14_P123611	chr11	59496171	59496230	11767	-0.047
A_14_P115523	chr11	59541473	59541532	35575	0.268
A_14_P101995	chr11	59569319	59569378	32627	0.275
A_14_P119760	chr11	59573760	59573819	33103	0.355
A_14_P139562	chr11	59611911	59611970	13620	0.241
A_14_P137513	chr11	59626641	59626700	14584	-0.073
A_16_P19252945	chr11	59679631	59679690	47461	-0.093
A_14_P103861	chr11	59739027	59739086	51212	0.109
A_14_P115730	chr11	59812219	59812269	25189	0.078
A_14_P126829	chr11	59831713	59831768	34154	-0.056
A_14_P122784	chr11	59856148	59856207	30422	-0.171
A_16_P19253419	chr11	59913096	59913155	*24737,34420,52584,58720,62339	-0.034
A_14_P135105	chr11	59942436	59942495	24376	-0.194
A_14_P131385	chr11	59997768	59997827	48976	-0.052
A_16_P19253676	chr11	60043725	60043784	19135	-0.044
A_16_P02452510	chr11	60108675	60108734	54738	-0.13
A_14_P135388	chr11	60146428	60146487	62139	-0.006
A_14_P122622	chr11	60148176	60148235	24935	-0.044
A_14_P109406	chr11	60154190	60154246	62736	-0.124
A_14_P128036	chr11	60167878	60167937	45799	-0.023
A_14_P117752	chr11	60198266	60198325	33976	-0.182
A_14_P134905	chr11	60228043	60228102	41255	-0.237
A_14_P111785	chr11	60271197	60271250	9673	-0.048
A_16_P19254295	chr11	60355993	60356052	55626	-0.087
A_14_P137853	chr11	60388505	60388564	48948	-0.261
A_14_P128243	chr11	60416190	60416249	52425	-0.142
A_14_P110128	chr11	60454540	60454599	39289	-0.113
A_14_P102578	chr11	60478723	60478782	50838	-0.039
A_14_P118451	chr11	60540029	60540087	30317	-0.136
A_14_P117937	chr11	60560785	60560844	39581	-0.188
A_14_P133570	chr11	60614447	60614502	14953	0.133
A_14_P117834	chr11	60621548	60621597	25879	-0.157
A_14_P135684	chr11	60658202	60658261	24746	-0.134
A_14_P132835	chr11	60685435	60685494	32062	-0.024
A_14_P129160	chr11	60690879	60690938	4356	-0.085
A_14_P134011	chr11	60697248	60697301	55788	-0.288
A_14_P200293	chr11	60704560	60704615	27601	-0.039
A_14_P120113	chr11	60713274	60713333	25156	-0.059
A_14_P124295	chr11	60746325	60746384	45074	-0.201
A_14_P113144	chr11	60780876	60780934	49329	0.087
A_14_P104273	chr11	60877633	60877692	16015	0.048
A_14_P129907	chr11	60885271	60885330	11378	0.101
A_14_P135932	chr11	60898223	60898282	25198	-0.088
A_14_P108646	chr11	60942446	60942505	1893	0.086
A_14_P108441	chr11	61014626	61014677	58888	-0.027
A_14_P137858	chr11	61049008	61049067	10720	-0.051
A_14_P110596	chr11	61066950	61067004	28178	-0.12
A_14_P109013	chr11	61090525	61090579	60901	-0.122
A_14_P105090	chr11	61096835	61096892	17094	-0.166
A_14_P119405	chr11	61101157	61101214	37976	-0.149
A_14_P135628	chr11	61112196	61112255	54956	-0.037
A_14_P128749	chr11	61113648	61113696	59453	-0.072
A_14_P135044	chr11	61124898	61124957	56819	0.249
A_14_P200294	chr11	61131911	61131960	26672	-0.09
A_14_P108690	chr11	61136586	61136645	11478	0.021
A_14_P107169	chr11	61161394	61161448	39647	0.057
A_14_P110055	chr11	61170164	61170223	20725	-0.229
A_14_P126322	chr11	61170344	61170400	23039	0.139
A_14_P107094	chr11	61200840	61200899	42510	-0.145
A_14_P134856	chr11	61214108	61214167	44674	0.109
A_16_P19256327	chr11	61237391	61237450	34394	0.176
A_14_P121303	chr11	61296134	61296189	38119	0.089
A_14_P137261	chr11	61328038	61328097	17796	0.008
A_14_P136656	chr11	61349378	61349437	25394	0.096
A_16_P39375423	chr11	61410075	61410134	47199	-0.152
A_14_P111130	chr11	61452950	61453009	44089	0.036
A_14_P124051	chr11	61493778	61493837	8684	0.009
A_14_P111930	chr11	61527739	61527794	42872	0.052
A_14_P103634	chr11	61556671	61556721	26249	-0.172
A_14_P137625	chr11	61561874	61561933	4596	0.11
A_14_P127844	chr11	61567232	61567291	57285	-0.032
A_14_P116351	chr11	61582542	61582589	41597	0.242
A_14_P135364	chr11	61609817	61609876	39609	-0.097
A_14_P131319	chr11	61634784	61634843	62135	0.008
A_14_P138026	chr11	61647974	61648033	10072	-0.064
A_14_P136586	chr11	61656669	61656728	7474	0.029
A_14_P125813	chr11	61686788	61686840	25916	-0.138
A_14_P126275	chr11	61728788	61728847	53759	0.152
A_14_P200295	chr11	61731857	61731916	27219	-0.106
A_14_P114947	chr11	61733266	61733325	53914	0.013
A_14_P118296	chr11	61747541	61747600	62057	0.021
A_16_P19257898	chr11	61840997	61841056	44935	-0.006
A_14_P201658	chr11	61911830	61911889	52731	-0.001
A_14_P131263	chr11	61915813	61915857	52676	0.234
A_14_P135894	chr11	61958418	61958477	3039	-0.253
A_14_P116488	chr11	61976575	61976634	9094	-0.224
A_14_P114294	chr11	62009991	62010050	33961	-0.142
A_14_P111320	chr11	62038036	62038095	49499	-0.242
A_14_P122753	chr11	62083808	62083867	47549	-0.081
A_14_P126473	chr11	62107384	62107443	26891	-0.147
A_14_P107413	chr11	62124568	62124627	39775	-0.114
A_14_P119981	chr11	62158577	62158633	29880	-0.233
A_14_P134976	chr11	62190466	62190525	16130	0.077
A_14_P104049	chr11	62230648	62230707	45342	-0.031
A_14_P102891	chr11	62284732	62284791	7640	-0.321
A_14_P128523	chr11	62297505	62297564	33350	-0.243
A_14_P127406	chr11	62299894	62299947	57538	-0.319
A_14_P106172	chr11	62336065	62336124	46766	0.139
A_14_P115636	chr11	62350152	62350211	18736	-0.294
A_14_P126296	chr11	62366474	62366533	12860	0.005
A_14_P130868	chr11	62371439	62371492	61828	-0.081
A_14_P200296	chr11	62382179	62382228	4997	-0.042
A_14_P110620	chr11	62384951	62384997	26661	-0.248
A_14_P130956	chr11	62386838	62386897	6694	0.13
A_14_P113445	chr11	62407089	62407148	32712	-0.217
A_14_P134550	chr11	62437227	62437272	53213	-0.252
A_14_P134879	chr11	62444126	62444175	7700	-0.168
A_14_P200297	chr11	62470205	62470264	39772	-0.236
A_14_P136983	chr11	62475483	62475540	931	0.301
A_14_P119432	chr11	62495815	62495874	11285	0.462
A_14_P113723	chr11	62502862	62502913	61747	-0.247
A_14_P136449	chr11	62519551	62519604	45214	0.158
A_14_P132650	chr11	62534121	62534180	59681	-0.127
A_14_P130880	chr11	62542108	62542162	48178	-0.133
A_14_P122257	chr11	62553412	62553471	14131	-0.032
A_14_P118864	chr11	62571812	62571871	37358	-0.134
A_14_P121563	chr11	62598103	62598162	24565	-0.123
A_14_P100559	chr11	62617224	62617283	57832	0.024
A_14_P130429	chr11	62634377	62634436	22013	-0.04
A_14_P124364	chr11	62647691	62647750	57526	0.099
A_14_P135840	chr11	62683886	62683945	39948	-0.15
A_14_P123525	chr11	62686700	62686758	43514	-0.137
A_14_P102518	chr11	62747892	62747951	37492	-0.124
A_14_P121144	chr11	62851721	62851780	60051	-0.1
A_14_P132306	chr11	62889579	62889638	19151	-0.035
A_16_P19260113	chr11	62952099	62952158	55501	-0.333
A_18_P18859561	chr11	63032987	63033046	17138	-0.125
A_16_P02456114	chr11	63069662	63069721	32827	-0.345
A_14_P201025	chr11	63137588	63137647	28567	-0.147
A_14_P108107	chr11	63143028	63143087	38796	-0.413
A_14_P124019	chr11	63173946	63174005	53855	-0.39
A_14_P118644	chr11	63230184	63230243	59814	-0.505
A_14_P122072	chr11	63230830	63230889	52974	-0.345
A_14_P105541	chr11	63278436	63278493	21641	-0.043
A_14_P133226	chr11	63308534	63308593	60124	-0.331
A_14_P138810	chr11	63324121	63324172	26749	-0.256
A_14_P112239	chr11	63342310	63342369	47313	-0.13
A_14_P128854	chr11	63367171	63367230	48503	-0.006
A_14_P138598	chr11	63392225	63392284	36835	-0.265
A_14_P134221	chr11	63426651	63426700	16500	0.018
A_14_P130063	chr11	63472345	63472402	51198	-0.172
A_14_P118352	chr11	63490457	63490516	17543	-0.194
A_16_P19260969	chr11	63518960	63519019	37145	-0.161
A_14_P200298	chr11	63593273	63593332	23157	-0.145
A_14_P122406	chr11	63609569	63609628	33037	-0.181
A_14_P112030	chr11	63630807	63630866	56084	-0.144
A_14_P131543	chr11	63658455	63658513	35212	0.044
A_14_P112755	chr11	63663934	63663993	53325	0.024
A_14_P124629	chr11	63666064	63666123	6465	-0.196
A_14_P101739	chr11	63721432	63721491	24934	-0.017
A_14_P138783	chr11	63742981	63743029	18240	0.272
A_14_P129860	chr11	63756165	63756223	49848	-0.064
A_14_P126837	chr11	63791570	63791629	15430	-0.253
A_14_P116480	chr11	63838228	63838287	29066	-0.049
A_14_P200299	chr11	63882963	63883022	56316	0.066
A_14_P106748	chr11	63912606	63912665	22367	-0.005
A_14_P130405	chr11	63948878	63948937	5849	-0.002
A_14_P131568	chr11	63961929	63961988	36074	-0.069
A_14_P135948	chr11	63986377	63986435	43490	0.017
A_14_P100010	chr11	63990225	63990281	29522	-0.03
A_14_P119768	chr11	63991419	63991468	2366	-0.148
A_14_P117157	chr11	63995783	63995842	60705	-0.022
A_14_P102277	chr11	63999112	63999166	6042	0.269
A_14_P111274	chr11	64005285	64005339	56053	-0.042
A_14_P116400	chr11	64011041	64011097	43915	-0.051
A_14_P105405	chr11	64023191	64023236	44526	0.183
A_14_P125033	chr11	64027286	64027335	51864	-0.415
A_14_P117359	chr11	64046374	64046433	13982	-0.145
A_14_P110437	chr11	64054313	64054361	57030	-0.247
A_14_P106991	chr11	64070937	64070993	29919	-0.13
A_14_P105431	chr11	64078320	64078373	18498	0.075
A_14_P108194	chr11	64087400	64087453	7816	-0.115
A_14_P118827	chr11	64131342	64131399	1989	0.016
A_14_P106010	chr11	64133112	64133171	54917	0.452
A_16_P02457477	chr11	64177537	64177596	15499	-0.476
A_16_P19262799	chr11	64238508	64238567	12171	-0.335
A_14_P112425	chr11	64296791	64296850	5238	-0.232
A_14_P119661	chr11	64333418	64333477	25121	0.022
A_14_P120448	chr11	64358665	64358724	30237	0.193
A_14_P120249	chr11	64392547	64392606	4824	-0.304
A_14_P126717	chr11	64430338	64430397	35307	-0.03
A_14_P114803	chr11	64447721	64447780	30362	-0.172
A_14_P100145	chr11	64482267	64482326	43410	-0.043
A_14_P124430	chr11	64502075	64502134	9530	-0.18
A_14_P121385	chr11	64517150	64517209	60967	0.173
A_14_P118279	chr11	64535451	64535496	17564	-0.148
A_14_P125345	chr11	64537900	64537954	50626	-0.297
A_14_P122781	chr11	64543890	64543949	59829	-0.19
A_14_P124330	chr11	64544599	64544658	21816	0.004
A_14_P135243	chr11	64560348	64560407	55998	-0.233
A_14_P108967	chr11	64570971	64571030	55988	-0.007
A_14_P113645	chr11	64575860	64575918	43995	-0.317
A_14_P105811	chr11	64578348	64578407	2723	-0.018
A_14_P124120	chr11	64640067	64640126	24685	0.182
A_16_P19264015	chr11	64672741	64672800	62697	-0.354
A_14_P200300	chr11	64700250	64700305	55596	-0.126
A_14_P120664	chr11	64701911	64701968	784	-0.002
A_14_P138303	chr11	64701941	64702000	23052	-0.275
A_14_P107453	chr11	64755417	64755476	23764	0.033
A_14_P111789	chr11	64775866	64775925	25877	-0.189
A_14_P200302	chr11	64785672	64785731	44761	-0.165
A_14_P123879	chr11	64792806	64792865	52327	-0.228
A_14_P200303	chr11	64805624	64805683	25476	-0.117
A_14_P113945	chr11	64809927	64809985	4682	-0.077
A_14_P139357	chr11	64821607	64821654	59372	-0.088
A_14_P139795	chr11	64848925	64848976	36438	-0.127
A_14_P131132	chr11	64854224	64854274	2913	0.082
A_14_P112352	chr11	64855840	64855893	34246	-0.05
A_14_P119386	chr11	64868860	64868919	54465	-0.073
A_14_P136834	chr11	64888401	64888457	42615	-0.165
A_14_P139092	chr11	64891912	64891966	3496	-0.216
A_14_P139509	chr11	64896870	64896929	44741	0.005
A_14_P101302	chr11	64951267	64951326	39061	0.052
A_14_P121443	chr11	64968857	64968916	12907	-0.031
A_16_P19264745	chr11	64996539	64996598	17701	-0.009
A_14_P124810	chr11	65057311	65057370	34207	-0.017
A_14_P114156	chr11	65065048	65065107	*15955,20645,29512,50300,56459	-0.191
A_14_P124560	chr11	65088135	65088194	13945	-0.056
A_14_P130308	chr11	65109190	65109249	38627	-0.106
A_14_P111831	chr11	65123769	65123814	16968	0.119
A_14_P121942	chr11	65142778	65142830	33671	-0.01
A_14_P110449	chr11	65145781	65145839	36026	-0.051
A_14_P127114	chr11	65149342	65149392	56396	-0.259
A_14_P127516	chr11	65171314	65171367	27043	0.138
A_14_P126562	chr11	65192232	65192291	55751	-0.009
A_16_P19265260	chr11	65212489	65212548	53076	0.158
A_16_P02458971	chr11	65234017	65234076	32203	-0.049
A_14_P131076	chr11	65303260	65303318	60680	0.307
A_14_P126446	chr11	65318368	65318425	48940	-0.067
A_14_P119102	chr11	65338387	65338437	12350	-0.007
A_14_P109767	chr11	65340606	65340664	55840	-0.088
A_14_P127930	chr11	65361644	65361691	59042	-0.102
A_14_P111793	chr11	65376601	65376658	21640	0.043
A_14_P200304	chr11	65412146	65412205	7935	0.119
A_14_P138661	chr11	65418337	65418394	1945	-0.227
A_14_P128122	chr11	65421076	65421135	44443	-0.066
A_14_P115069	chr11	65429842	65429887	40263	0.27
A_14_P136045	chr11	65484196	65484248	35536	-0.25
A_14_P100655	chr11	65487041	65487093	44118	-0.079
A_18_P11123380	chr11	65531771	65531830	16646	-0.23
A_14_P136976	chr11	65544038	65544097	48923	0.139
A_14_P138642	chr11	65554357	65554403	32478	0.082
A_14_P117437	chr11	65562343	65562392	59311	0.377
A_14_P104887	chr11	65603343	65603402	41769	0.04
A_14_P126179	chr11	65632191	65632239	51697	0.035
A_14_P107000	chr11	65634281	65634328	4627	-0.088
A_14_P200305	chr11	65649068	65649116	14731	-0.055
A_14_P137344	chr11	65651172	65651222	28064	0.023
A_14_P109573	chr11	65653063	65653116	43054	0.164
A_14_P136225	chr11	65661306	65661361	50025	0.057
A_14_P139197	chr11	65684284	65684333	24767	-0.127
A_14_P103875	chr11	65688218	65688272	50631	0.082
A_14_P119265	chr11	65724878	65724937	23089	-0.062
A_14_P137480	chr11	65731251	65731307	24048	-0.03
A_14_P114499	chr11	65765810	65765864	19694	-0.038
A_14_P114885	chr11	65770676	65770732	61193	-0.048
A_14_P200306	chr11	65780210	65780257	43495	-0.106
A_14_P125000	chr11	65780939	65780991	24006	0.149
A_14_P127007	chr11	65787449	65787506	17734	0.341
A_14_P105816	chr11	65814412	65814470	3326	-0.375
A_14_P200307	chr11	65823398	65823457	56326	-0.269
A_14_P137172	chr11	65840854	65840913	39004	-0.269
A_14_P123238	chr11	65881454	65881513	7215	-0.051
A_14_P105581	chr11	65927646	65927705	58722	0.107
A_14_P104376	chr11	65983969	65984026	26666	-0.118
A_14_P112229	chr11	66026546	66026602	54537	-0.127
A_14_P127231	chr11	66036968	66037024	15637	-0.161
A_14_P110088	chr11	66046441	66046491	10573	0.065
A_14_P131794	chr11	66052044	66052099	20884	-0.062
A_14_P200308	chr11	66055906	66055962	18770	0.268
A_14_P104299	chr11	66063266	66063321	4702	0.073
A_14_P114573	chr11	66101855	66101909	36572	-0.019
A_14_P135586	chr11	66108477	66108523	18177	-0.101
A_14_P126558	chr11	66112842	66112893	32157	-0.054
A_14_P200309	chr11	66113551	66113605	13536	0.178
A_14_P126050	chr11	66134774	66134825	61003	-0.107
A_14_P102595	chr11	66157106	66157165	43613	-0.098
A_14_P126484	chr11	66193635	66193694	2457	0.302
A_14_P108696	chr11	66204328	66204387	1292	-0.454
A_14_P134355	chr11	66238145	66238202	12299	-0.132
A_14_P119819	chr11	66239893	66239945	41737	-0.236
A_14_P129539	chr11	66264184	66264240	55477	0.05
A_14_P101277	chr11	66276296	66276355	30971	0.099
A_14_P132172	chr11	66300499	66300558	37445	0.044
A_14_P128725	chr11	66316040	66316099	43068	0.035
A_14_P111145	chr11	66330922	66330974	55675	-0.145
A_14_P200310	chr11	66331080	66331133	15983	-0.009
A_14_P125348	chr11	66357622	66357681	7272	-0.03
A_14_P200311	chr11	66358614	66358669	965	-0.112
A_14_P200312	chr11	66368089	66368148	2105	0.127
A_14_P114545	chr11	66373448	66373501	8347	0.126
A_14_P116367	chr11	66386395	66386454	36446	0.047
A_14_P117093	chr11	66397037	66397095	22787	0.004
A_14_P109626	chr11	66408256	66408315	49840	-0.137
A_14_P125848	chr11	66433028	66433078	21751	-0.117
A_14_P118145	chr11	66437485	66437544	15756	-0.259
A_14_P136860	chr11	66479129	66479188	4047	-0.214
A_14_P123242	chr11	66515922	66515981	31176	-0.01
A_14_P106615	chr11	66563768	66563827	42885	-0.093
A_14_P111243	chr11	66595773	66595824	14488	-0.134
A_14_P134834	chr11	66613959	66614015	22734	-0.217
A_14_P138952	chr11	66627910	66627969	53064	0.304
A_14_P136410	chr11	66657415	66657474	23874	-0.274
A_14_P125330	chr11	66675373	66675429	30319	0.065
A_14_P104165	chr11	66697789	66697848	3416	-0.098
A_14_P102702	chr11	66770830	66770889	9114	-0.049
A_14_P110672	chr11	66811666	66811725	28516	-0.237
A_14_P123540	chr11	66818216	66818265	15016	0.066
A_14_P139963	chr11	66831965	66832021	41454	0.012
A_14_P127433	chr11	66888750	66888807	20210	-0.155
A_14_P131974	chr11	66947586	66947645	31017	-0.292
A_14_P120922	chr11	66964417	66964476	25162	-0.078
A_14_P119516	chr11	67008447	67008506	8709	-0.164
A_14_P108928	chr11	67023840	67023899	13856	0.042
A_14_P116458	chr11	67042183	67042233	14575	-0.167
A_14_P126077	chr11	67073321	67073380	12922	0.043
A_14_P104457	chr11	67118996	67119055	43053	0.011
A_14_P112353	chr11	67132110	67132168	4441	-0.166
A_14_P126506	chr11	67136492	67136551	31883	-0.074
A_14_P125850	chr11	67164667	67164720	55779	-0.288
A_14_P114012	chr11	67203886	67203932	62087	0.185
A_14_P101433	chr11	67205511	67205569	52567	0.285
A_14_P125716	chr11	67224460	67224513	48511	-0.032
A_14_P136885	chr11	67231812	67231871	9626	-0.214
A_14_P116251	chr11	67251579	67251633	48112	0.012
A_14_P104338	chr11	67267075	67267134	61000	0.071
A_14_P128883	chr11	67275255	67275302	50737	0.061
A_14_P127564	chr11	67288861	67288918	29952	-0.072
A_14_P108961	chr11	67325568	67325627	33000	0.043
A_14_P107175	chr11	67352668	67352713	26275	0.037
A_14_P109888	chr11	67353721	67353766	6861	0.019
A_14_P132982	chr11	67374037	67374085	7264	-0.283
A_14_P139762	chr11	67375028	67375079	4327	0.001
A_14_P124822	chr11	67400441	67400487	32416	0.012
A_14_P115978	chr11	67411852	67411909	15083	-0.075
A_14_P111572	chr11	67438308	67438358	55040	-0.075
A_14_P109269	chr11	67768754	67768813	33102	-0.012
A_14_P101643	chr11	67781582	67781632	23024	-0.185
A_14_P100794	chr11	67799926	67799975	11021	0.1
A_14_P100103	chr11	67807577	67807624	9209	0.287
A_14_P129094	chr11	67820355	67820414	13521	-0.106
A_14_P131364	chr11	67859267	67859326	6467	-0.038
A_14_P135371	chr11	67888021	67888074	10037	-0.031
A_14_P134742	chr11	67933221	67933280	50684	-0.285
A_14_P119783	chr11	67953256	67953314	20783	-0.116
A_14_P113461	chr11	68030315	68030374	14616	-0.181
A_14_P133098	chr11	68034008	68034067	17766	-0.046
A_16_P39392151	chr11	68069424	68069483	49912	0.06
A_14_P118612	chr11	68115773	68115829	19308	0.367
A_14_P139193	chr11	68184533	68184592	22235	0.021
A_14_P104736	chr11	68216702	68216761	21756	-0.011
A_14_P115036	chr11	68229809	68229868	7478	-0.044
A_14_P112561	chr11	68286974	68287033	46030	0.003
A_14_P110692	chr11	68305248	68305307	55125	-0.179
A_14_P134828	chr11	68336631	68336690	41367	0.349
A_14_P121979	chr11	68381504	68381563	45604	-0.174
A_14_P112841	chr11	68454441	68454500	11960	0.224
A_14_P138458	chr11	68458231	68458288	15827	0.044
A_14_P109482	chr11	68475784	68475843	33757	-0.112
A_14_P106171	chr11	68492835	68492894	428	0.179
A_14_P113937	chr11	68516040	68516099	37093	-0.004
A_14_P128932	chr11	68522259	68522318	34785	-0.033
A_14_P123185	chr11	68524378	68524437	57206	-0.012
A_14_P132642	chr11	68549308	68549360	55267	-0.009
A_14_P131700	chr11	68566678	68566737	47038	0.092
A_14_P139808	chr11	68601546	68601605	25510	-0.163
A_14_P126389	chr11	68649827	68649886	16880	-0.166
A_16_P19272934	chr11	68682223	68682282	58627	-0.197
A_14_P137696	chr11	68704515	68704574	12192	-0.102
A_14_P100014	chr11	68771883	68771942	60977	0.187
A_14_P138690	chr11	68818714	68818773	48390	-0.013
A_14_P112656	chr11	68855922	68855981	7633	0.092
A_14_P115819	chr11	68897871	68897929	16362	0.157
A_14_P123577	chr11	68928106	68928165	21798	0.011
A_14_P202226	chr11	69048284	69048343	41536	0.008
A_14_P200314	chr11	69063009	69063063	7454	-0.094
A_14_P116728	chr11	69064719	69064774	40915	-0.02
A_14_P103111	chr11	69234367	69234426	14658	0.062
A_14_P131163	chr11	69422459	69422518	46050	0.074
A_14_P117958	chr11	69467280	69467339	1963	0.016
A_14_P107399	chr11	69482738	69482797	*433,5844,44577,54052,59513	0.032
A_16_P02464077	chr11	69526955	69527014	39282	0.01
A_14_P121059	chr11	69587837	69587896	61190	0.289
A_14_P108289	chr11	69624717	69624776	57871	0.064
A_14_P113283	chr11	69628208	69628261	49449	0.151
A_14_P124753	chr11	69630395	69630454	*20954,28571,29412,59719,62022	0.212
A_14_P106555	chr11	69891573	69891632	29013	-0.036
A_14_P128746	chr11	69951827	69951883	36845	-0.009
A_14_P103825	chr11	69988264	69988323	51885	0.011
A_14_P107655	chr11	70010093	70010152	24888	-0.126
A_14_P128437	chr11	70034261	70034320	39149	0.037
A_14_P123448	chr11	70049370	70049416	300	0.408
A_14_P124980	chr11	70050830	70050889	23826	0.29
A_14_P110132	chr11	70053314	70053373	10236	0.171
A_16_P02464808	chr11	70092400	70092459	14626	0.25
A_14_P107308	chr11	70129246	70129305	49139	0.311
A_14_P134238	chr11	70162858	70162917	37516	-0.069
A_14_P106516	chr11	70181762	70181821	33351	0.087
A_14_P116043	chr11	70230197	70230256	18590	0.044
A_14_P130252	chr11	70262238	70262297	22284	-0.008
A_14_P126938	chr11	70335116	70335175	6876	0.076
A_14_P116036	chr11	70367641	70367700	43860	0.103
A_14_P104386	chr11	70432745	70432804	19156	0.173
A_14_P139965	chr11	70472396	70472455	22934	-0.105
A_14_P103298	chr11	70505060	70505119	26488	0.184
A_16_P02465574	chr11	70570657	70570716	21428	-0.061
A_16_P02465691	chr11	70647318	70647377	54879	-0.169
A_14_P135648	chr11	70709208	70709263	49876	0.095
A_14_P200629	chr11	70710387	70710441	51677	-0.058
A_16_P39398999	chr11	70778118	70778177	45199	-0.053
A_16_P39399189	chr11	70853074	70853133	35591	-0.056
A_16_P39399378	chr11	70932621	70932680	45569	0.147
A_14_P116722	chr11	71090652	71090711	11175	0.02
A_14_P130130	chr11	71155661	71155720	22272	0.327
A_14_P117177	chr11	71198424	71198483	59088	0.191
A_14_P136975	chr11	71260239	71260287	45479	0.216
A_14_P118462	chr11	71286776	71286835	22814	-0.051
A_14_P123182	chr11	71627541	71627600	20383	-0.146
A_14_P137535	chr11	71647973	71648032	5327	-0.1
A_14_P116064	chr11	71668262	71668316	37587	-0.101
A_14_P121837	chr11	71690233	71690292	5273	0.074
A_14_P123767	chr11	71713908	71713967	59991	-0.088
A_14_P200315	chr11	71715379	71715430	57590	0.163
A_14_P107477	chr11	71723597	71723653	6068	0.098
A_14_P130195	chr11	71728575	71728633	51014	0.03
A_14_P104704	chr11	71753743	71753802	3094	0.083
A_14_P130743	chr11	71790023	71790082	28427	-0.211
A_14_P133831	chr11	71793242	71793301	2201	-0.057
A_14_P200316	chr11	71804715	71804765	21851	-0.21
A_14_P134296	chr11	71816531	71816586	40240	0.017
A_14_P126164	chr11	71822326	71822385	2474	0.307
A_14_P131433	chr11	71849467	71849521	43649	-0.052
A_14_P125003	chr11	71901417	71901476	38477	-0.155
A_14_P114208	chr11	71932936	71932985	10064	0.146
A_14_P124322	chr11	71947574	71947633	57401	0.051
A_14_P132605	chr11	71950177	71950236	40054	-0.007
A_14_P121034	chr11	71954489	71954539	2743	0.373
A_14_P120455	chr11	72013162	72013220	45732	-0.064
A_14_P130020	chr11	72030858	72030917	6478	-0.233
A_14_P112091	chr11	72091330	72091382	47678	-0.086
A_14_P109333	chr11	72123775	72123834	31478	-0.217
A_14_P121333	chr11	72143365	72143424	9773	-0.218
A_14_P128497	chr11	72183599	72183658	52802	-0.128
A_14_P116172	chr11	72287622	72287681	46989	0.194
A_16_P02467500	chr11	72310723	72310782	10914	-0.073
A_14_P121690	chr11	72330633	72330692	26438	-0.049
A_14_P120653	chr11	72349784	72349843	53223	-0.141
A_14_P133490	chr11	72370607	72370666	29505	-0.135
A_14_P129887	chr11	72401905	72401964	49229	-0.036
A_14_P106912	chr11	72444713	72444772	13638	0.127
A_14_P131905	chr11	72480052	72480111	23912	-0.155
A_14_P138071	chr11	72502321	72502380	53212	0.18
A_16_P19282070	chr11	72551716	72551775	11037	0.123
A_18_P11140340	chr11	72581457	72581516	44781	-0.395
A_14_P112712	chr11	72632933	72632992	32020	-0.357
A_14_P121352	chr11	72664318	72664377	16836	-0.135
A_14_P114569	chr11	72686940	72686999	23895	-0.31
A_14_P127600	chr11	72712060	72712119	20110	-0.137
A_14_P123062	chr11	72754376	72754435	6305	-0.285
A_14_P109755	chr11	72794735	72794794	20091	-0.191
A_16_P19282615	chr11	72851213	72851272	18505	-0.13
A_14_P133866	chr11	72939798	72939853	13105	0.223
A_14_P119344	chr11	72973212	72973271	29524	0.069
A_14_P132911	chr11	73004175	73004234	27142	-0.032
A_14_P200317	chr11	73008844	73008889	4523	0.073
A_14_P139568	chr11	73023132	73023191	33683	0.012
A_14_P124952	chr11	73080046	73080105	17986	-0.151
A_14_P115436	chr11	73094436	73094490	11236	0.006
A_14_P201861	chr11	73107317	73107374	5416	0.055
A_16_P02468748	chr11	73154977	73155036	45449	0.061
A_16_P02468801	chr11	73194979	73195038	60087	-0.081
A_14_P137966	chr11	73249469	73249528	34112	-0.139
A_16_P02468904	chr11	73285981	73286040	4080	-0.218
A_14_P112326	chr11	73358393	73358452	43736	0.005
A_14_P102988	chr11	73365017	73365076	20113	0.022
A_14_P111974	chr11	73419514	73419573	12323	0.126
A_14_P139687	chr11	73471014	73471067	13387	0.165
A_14_P124013	chr11	73499399	73499458	11645	-0.09
A_14_P117968	chr11	73546481	73546540	15119	0.386
A_14_P105664	chr11	73584463	73584522	7112	-0.158
A_14_P124998	chr11	73602135	73602194	21162	0.06
A_14_P128774	chr11	73638666	73638725	48216	-0.21
A_14_P110645	chr11	73691098	73691152	54850	0
A_14_P110153	chr11	73714700	73714759	10703	-0.027
A_18_P11141374	chr11	73749791	73749850	10871	-0.274
A_14_P116915	chr11	73802078	73802137	19431	-0.045
A_16_P19284934	chr11	73844437	73844496	50956	-0.364
A_14_P112399	chr11	73883764	73883823	44151	-0.12
A_14_P117631	chr11	73915381	73915436	61419	0.045
A_14_P112549	chr11	73941833	73941892	16385	-0.091
A_14_P114476	chr11	73942001	73942052	28147	-0.053
A_14_P134209	chr11	73965322	73965381	56324	-0.163
A_14_P106590	chr11	73990140	73990199	44713	0.248
A_14_P105482	chr11	74018517	74018576	62190	0.027
A_14_P122678	chr11	74041460	74041519	21112	-0.341
A_14_P105954	chr11	74062417	74062476	55640	-0.221
A_14_P138522	chr11	74081918	74081977	57390	-0.22
A_14_P113062	chr11	74105202	74105261	6928	-0.356
A_14_P136521	chr11	74166248	74166307	52489	-0.036
A_14_P201922	chr11	74167404	74167462	29434	-0.184
A_16_P02470056	chr11	74260346	74260405	23908	-0.192
A_14_P104332	chr11	74317363	74317422	8346	0.123
A_16_P19286019	chr11	74359867	74359926	56496	-0.06
A_14_P137606	chr11	74409536	74409588	16676	-0.004
A_16_P19286285	chr11	74465008	74465067	62645	0.242
A_14_P103194	chr11	74496688	74496747	30194	-0.049
A_16_P02470476	chr11	74571559	74571618	34800	0.253
A_16_P19286601	chr11	74643826	74643885	60644	0.061
A_14_P201530	chr11	74670859	74670918	13018	-0.051
A_14_P200318	chr11	74709592	74709651	52814	-0.305
A_14_P106421	chr11	74718704	74718763	46234	0.345
A_14_P132541	chr11	74805354	74805413	59302	0.059
A_14_P128732	chr11	74862420	74862466	25020	-0.028
A_14_P120937	chr11	74880190	74880246	20037	0.013
A_14_P132112	chr11	74909934	74909993	15193	0.19
A_14_P127163	chr11	74993870	74993929	25289	0.027
A_16_P39409005	chr11	75022580	75022639	59524	0.057
A_16_P19287543	chr11	75049629	75049688	35423	0.306
A_16_P39409131	chr11	75081755	75081814	50232	0.02
A_14_P127186	chr11	75109823	75109882	8978	-0.015
A_14_P112056	chr11	75115956	75116015	30631	0.039
A_14_P117700	chr11	75134786	75134834	32448	-0.063
A_14_P105651	chr11	75145577	75145631	8045	-0.034
A_14_P120329	chr11	75155124	75155183	45266	0.077
A_14_P112475	chr11	75173823	75173877	29014	-0.259
A_14_P108445	chr11	75200626	75200685	40262	-0.093
A_14_P128123	chr11	75219298	75219357	22006	0.056
A_14_P122803	chr11	75281204	75281263	48831	-0.064
A_16_P02471535	chr11	75346958	75347017	27417	0.012
A_16_P19288466	chr11	75415121	75415180	37412	-0.154
A_14_P123758	chr11	75439258	75439317	299	0.215
A_16_P39410115	chr11	75457332	75457391	*15355,37223,38718,55342,56022	-0.073
A_14_P114620	chr11	75492972	75493031	31993	-0.02
A_14_P100208	chr11	75512495	75512554	27251	-0.029
A_16_P02471790	chr11	75562624	75562683	29598	-0.146
A_14_P112614	chr11	75599908	75599967	39567	0.137
A_16_P02471908	chr11	75652798	75652857	58976	0.217
A_14_P117465	chr11	75727980	75728039	38372	-0.249
A_14_P102166	chr11	75776777	75776836	15859	-0.106
A_14_P113524	chr11	75852635	75852694	19752	0.212
A_14_P121715	chr11	75899465	75899524	59463	0.02
A_14_P120286	chr11	75909670	75909729	25275	-0.141
A_14_P128577	chr11	75915308	75915367	*14021,29181,36564,38661,43957	-0.051
A_14_P135900	chr11	75922261	75922308	21169	0.027
A_14_P127444	chr11	76072271	76072330	1763	-0.2
A_14_P105748	chr11	76091112	76091165	36285	0.091
A_14_P135654	chr11	76128750	76128809	18279	-0.439
A_14_P106553	chr11	76158015	76158073	48239	-0.011
A_14_P114913	chr11	76175046	76175100	41864	-0.215
A_14_P131832	chr11	76207345	76207401	16277	-0.188
A_14_P123158	chr11	76239435	76239494	6099	0.052
A_14_P108351	chr11	76261535	76261594	33525	0.231
A_14_P100699	chr11	76376798	76376842	1479	-0.154
A_14_P127834	chr11	76450766	76450825	24466	-0.187
A_14_P108582	chr11	76508974	76509032	29533	-0.05
A_14_P104675	chr11	76599142	76599201	36461	0.243
A_14_P132550	chr11	76637590	76637648	61706	0
A_14_P130710	chr11	76670039	76670098	34761	-0.176
A_14_P139517	chr11	76696684	76696743	21631	0.013
A_14_P116994	chr11	76752340	76752384	22250	0.076
A_14_P102649	chr11	76777036	76777089	17936	-0.068
A_14_P119579	chr11	76797282	76797338	32623	0.302
A_14_P118609	chr11	76815108	76815167	25173	0.13
A_14_P101148	chr11	76840041	76840100	31806	0.187
A_14_P139105	chr11	76875656	76875715	58837	0.063
A_14_P109330	chr11	76894579	76894638	57016	-0.128
A_14_P129571	chr11	76926116	76926170	13948	-0.157
A_14_P128384	chr11	76956469	76956528	56809	-0.024
A_14_P123013	chr11	76980071	76980130	57114	-0.259
A_14_P130397	chr11	76998392	76998451	25379	-0.046
A_14_P110156	chr11	77035710	77035769	27439	-0.12
A_14_P118631	chr11	77066698	77066757	44208	-0.14
A_14_P119202	chr11	77103361	77103420	61691	-0.022
A_14_P100625	chr11	77130017	77130076	6563	0.029
A_14_P133731	chr11	77160642	77160701	13026	0.191
A_14_P101618	chr11	77243008	77243067	47149	-0.054
A_14_P129809	chr11	77303540	77303599	61377	0.066
A_14_P106052	chr11	77346720	77346779	52938	-0.008
A_14_P130996	chr11	77415477	77415536	25751	0.026
A_14_P119155	chr11	77440798	77440857	23690	-0.208
A_14_P103375	chr11	77458086	77458140	58065	0.113
A_16_P19293127	chr11	77518217	77518276	61946	-0.068
A_14_P119083	chr11	77553579	77553635	51976	0.016
A_14_P138282	chr11	77558562	77558621	30666	-0.179
A_14_P107534	chr11	77590215	77590274	11588	-0.238
A_14_P121581	chr11	77618810	77618869	19306	0.113
A_14_P118593	chr11	77672088	77672141	22958	-0.159
A_14_P128837	chr11	77702127	77702186	45473	-0.09
A_14_P104586	chr11	77727258	77727317	60555	0.255
A_14_P118737	chr11	77775320	77775364	13707	0.095
A_14_P137957	chr11	77781011	77781070	*7405,15150,20400,34219,43145	0.181
A_14_P121342	chr11	77815456	77815515	8329	-0.025
A_14_P122614	chr11	77838383	77838442	43904	-0.095
A_14_P105848	chr11	77888679	77888738	8360	-0.06
A_14_P130342	chr11	77926629	77926688	30530	-0.166
A_14_P114055	chr11	77970987	77971046	44695	-0.101
A_16_P19294179	chr11	78024310	78024369	17183	0.032
A_14_P125019	chr11	78052801	78052859	61270	-0.239
A_14_P136934	chr11	78093695	78093754	12947	0.029
A_14_P126012	chr11	78126482	78126541	25322	-0.088
A_14_P103612	chr11	78204103	78204162	59605	-0.173
A_14_P108072	chr11	78239874	78239933	2332	-0.103
A_16_P39416516	chr11	78277752	78277811	61932	-0.227
A_16_P19294834	chr11	78364494	78364553	10185	-0.095
A_16_P19294921	chr11	78399850	78399909	46277	-0.025
A_14_P110968	chr11	78460316	78460375	2898	-0.111
A_16_P02475426	chr11	78497734	78497793	49580	0.093
A_18_P11153110	chr11	78559108	78559166	26227	-0.236
A_14_P107521	chr11	78625598	78625657	4844	-0.049
A_16_P19295746	chr11	78680648	78680707	41093	-0.013
A_16_P19295924	chr11	78748710	78748769	14441	-0.032
A_16_P02475900	chr11	78778303	78778362	11915	-0.069
A_16_P19296146	chr11	78827491	78827550	10463	0.098
A_16_P02476066	chr11	78898511	78898570	19502	0.304
A_14_P133648	chr11	78934434	78934493	39440	-0.047
A_16_P02476224	chr11	78993275	78993334	25765	-0.067
A_16_P19296678	chr11	79038442	79038501	15818	0.055
A_16_P19296848	chr11	79096382	79096441	44573	0.128
A_16_P19296953	chr11	79131430	79131489	41924	0.108
A_16_P02476614	chr11	79218731	79218790	46031	0.187
A_14_P134564	chr11	79347883	79347942	51872	0.079
A_14_P126574	chr11	79511172	79511231	38086	-0.014
A_14_P112556	chr11	79715447	79715506	11440	-0.16
A_14_P127846	chr11	80024453	80024512	16415	0.004
A_18_P11157935	chr11	80112323	80112382	60429	0.072
A_16_P19299667	chr11	80248939	80248998	58975	0.02
A_14_P123137	chr11	80368986	80369045	13327	0.29
A_16_P19300425	chr11	80541152	80541211	55196	0.156
A_14_P113205	chr11	80656651	80656710	29782	0.141
A_16_P19301134	chr11	80816554	80816613	51006	0.087
A_16_P19301932	chr11	81113118	81113177	22982	-0.038
A_16_P02479612	chr11	81218937	81218996	31245	-0.021
A_14_P136271	chr11	81299161	81299220	5301	0.066
A_14_P113452	chr11	81467310	81467369	13961	-0.197
A_16_P02480066	chr11	81582093	81582152	29683	-0.195
A_14_P104602	chr11	81669620	81669679	20512	0.056
A_18_P18913335	chr11	81771852	81771911	3679	-0.03
A_14_P101444	chr11	81846479	81846538	29024	0.055
A_18_P11160897	chr11	81961087	81961146	18154	-0.186
A_16_P02480614	chr11	82031482	82031541	20461	-0.167
A_14_P106500	chr11	82090248	82090307	57930	-0.109
A_14_P104632	chr11	82264104	82264163	62431	-0.194
A_14_P132229	chr11	82441687	82441746	13265	0.405
A_14_P121810	chr11	82443368	82443427	14668	-0.023
A_14_P135222	chr11	82485710	82485769	35789	-0.013
A_14_P100807	chr11	82534357	82534416	58568	-0.02
A_14_P103743	chr11	82584281	82584340	983	0.013
A_14_P132492	chr11	82610479	82610538	7664	0.039
A_14_P115544	chr11	82635353	82635412	12082	-0.053
A_14_P128164	chr11	82686511	82686570	8719	-0.044
A_14_P134448	chr11	82708153	82708197	18494	0.127
A_14_P130894	chr11	82758698	82758757	229	-0.004
A_14_P120236	chr11	82781401	82781460	35615	-0.157
A_14_P113817	chr11	82851375	82851434	22583	-0.072
A_14_P118733	chr11	82880961	82881020	47838	-0.25
A_14_P125260	chr11	82902701	82902759	27058	-0.05
A_14_P138224	chr11	82951958	82952017	32599	0.042
A_14_P107393	chr11	82976872	82976931	22611	0.068
A_14_P138202	chr11	82995327	82995386	12694	0.041
A_14_P113043	chr11	83042973	83043032	15474	-0.127
A_16_P19306250	chr11	83083730	83083789	60332	-0.197
A_14_P202560	chr11	83166373	83166428	31422	-0.011
A_14_P130118	chr11	83166922	83166981	24129	-0.135
A_14_P200839	chr11	83167930	83167982	37032	-0.142
A_16_P02482087	chr11	83193838	83193897	40408	-0.177
A_16_P02482205	chr11	83269449	83269508	*13617,29480,47636,48590,55524	0.053
A_16_P19306775	chr11	83315294	83315353	17963	-0.141
A_16_P19306946	chr11	83371622	83371681	52494	-0.356
A_16_P19307039	chr11	83400714	83400773	26764	-0.135
A_16_P02482532	chr11	83455547	83455606	45162	-0.174
A_14_P133467	chr11	83497710	83497769	11401	-0.197
A_18_P11170332	chr11	83537688	83537747	29636	-0.095
A_16_P19307609	chr11	83608442	83608501	51690	0.103
A_16_P19307708	chr11	83645252	83645311	863	-0.225
A_16_P19307856	chr11	83695329	83695388	46688	0.174
A_16_P19307913	chr11	83724570	83724629	12703	-0.183
A_16_P19308104	chr11	83802237	83802296	20634	-0.168
A_16_P19308275	chr11	83867590	83867649	1192	0.052
A_16_P19308349	chr11	83898742	83898801	6020	-0.269
A_16_P19308469	chr11	83952648	83952707	*3620,23016,46515,55025,62533	-0.147
A_14_P118436	chr11	83962287	83962341	15671	-0.06
A_18_P11168804	chr11	84003279	84003338	11931	0.106
A_16_P39430582	chr11	84046614	84046673	23031	-0.239
A_16_P02483549	chr11	84085773	84085832	39491	-0.189
A_16_P19309061	chr11	84157984	84158043	29953	-0.112
A_16_P39431094	chr11	84214703	84214762	12620	0.128
A_14_P134472	chr11	84245609	84245668	2214	0.022
A_16_P19309390	chr11	84276013	84276072	*5439,11277,17488,22978,29657	-0.093
A_16_P39431284	chr11	84291759	84291818	*23431,33832,38954,40773,57734	-0.065
A_16_P19309648	chr11	84367238	84367297	36295	0.197
A_16_P19309812	chr11	84419443	84419502	2611	0.024
A_16_P02484230	chr11	84477029	84477088	26945	-0.222
A_16_P39431917	chr11	84539606	84539665	2143	-0.395
A_16_P19310176	chr11	84581233	84581292	20398	-0.011
A_14_P118709	chr11	84634373	84634432	31777	0.24
A_16_P02484521	chr11	84678951	84679010	19791	-0.072
A_14_P129548	chr11	84721282	84721341	22350	-0.05
A_16_P39432547	chr11	84784173	84784232	53413	-0.207
A_16_P19310863	chr11	84860573	84860632	8917	0.023
A_16_P02484835	chr11	84923591	84923650	32970	-0.124
A_14_P105390	chr11	84961161	84961220	5598	0.025
A_18_P11168952	chr11	84995994	84996053	30733	-0.21
A_16_P19311268	chr11	85065069	85065128	*6016,19893,21391,61434,62952	-0.064
A_18_P18924658	chr11	85120150	85120209	2603	-0.048
A_14_P111661	chr11	85152420	85152479	32613	0.029
A_16_P19311454	chr11	85203486	85203545	62343	-0.152
A_18_P11167500	chr11	85242437	85242496	13456	-0.025
A_16_P39433444	chr11	85305392	85305451	39525	0.024
A_14_P201379	chr11	85341557	85341616	14733	0.141
A_14_P107133	chr11	85346745	85346804	11516	0.203
A_14_P127125	chr11	85359483	85359542	55661	0.146
A_14_P110856	chr11	85374716	85374775	3484	-0.028
A_14_P118201	chr11	85395251	85395310	14513	0.018
A_14_P119359	chr11	85406095	85406154	39295	-0.052
A_14_P108716	chr11	85425649	85425708	9721	0.076
A_14_P113643	chr11	85445272	85445331	41757	-0.112
A_14_P129482	chr11	85468785	85468844	5703	0.13
A_14_P136753	chr11	85519860	85519919	34386	0.146
A_14_P102202	chr11	85566581	85566636	48148	0.065
A_14_P126136	chr11	85584235	85584294	6338	-0.014
A_14_P103063	chr11	85622383	85622442	23814	0.202
A_14_P135727	chr11	85668669	85668728	51672	-0.131
A_14_P124574	chr11	85689091	85689145	18106	0.106
A_14_P129294	chr11	85702833	85702892	48003	-0.028
A_14_P131422	chr11	85710769	85710828	43924	-0.026
A_14_P110878	chr11	85723394	85723453	36885	-0.038
A_14_P115734	chr11	85742579	85742638	45172	-0.026
A_14_P100279	chr11	85764126	85764185	57183	-0.153
A_16_P02486028	chr11	85853736	85853795	24269	-0.019
A_14_P106300	chr11	85961057	85961116	10552	0.194
A_14_P138443	chr11	85988023	85988075	57873	-0.039
A_14_P133848	chr11	85989063	85989122	35600	-0.121
A_14_P114805	chr11	86024176	86024235	29287	-0.126
A_14_P125791	chr11	86049739	86049798	37494	0.1
A_14_P133133	chr11	86111794	86111843	11307	0.158
A_14_P111538	chr11	86176194	86176246	46184	0.209
A_14_P125228	chr11	86201604	86201663	24908	-0.04
A_14_P131603	chr11	86219862	86219921	6812	0.054
A_14_P122516	chr11	86250561	86250620	59466	0.083
A_14_P138253	chr11	86317846	86317905	19718	-0.078
A_14_P116862	chr11	86345595	86345654	45594	-0.011
A_14_P101922	chr11	86374679	86374738	43930	-0.1
A_14_P135357	chr11	86485406	86485465	19267	-0.165
A_14_P117184	chr11	86512070	86512129	38316	-0.049
A_16_P19314674	chr11	86586877	86586936	19523	-0.021
A_14_P202026	chr11	86655823	86655882	20051	0.206
A_14_P130870	chr11	86658920	86658979	56160	-0.036
A_14_P114690	chr11	86664964	86665016	35051	0.294
A_16_P19315089	chr11	86755536	86755595	26529	0.138
A_14_P123743	chr11	86778770	86778829	62859	-0.063
A_14_P132254	chr11	86802384	86802442	5068	-0.08
A_14_P134508	chr11	86868361	86868420	49309	0.083
A_14_P121661	chr11	86917236	86917295	10857	0.029
A_16_P19315560	chr11	86978432	86978491	17152	-0.021
A_14_P108761	chr11	87025555	87025614	50435	-0.019
A_14_P105051	chr11	87144475	87144534	13350	0.096
A_16_P39438284	chr11	87324690	87324749	36101	-0.147
A_14_P137430	chr11	87450865	87450924	13719	0.13
A_16_P19316692	chr11	87547125	87547184	*3657,7899,8595,48399,58667	0.035
A_16_P19317079	chr11	87785796	87785855	10190	-0.02
A_14_P200802	chr11	87846529	87846588	57882	0.186
A_14_P115294	chr11	87850536	87850595	22786	0.192
A_14_P117894	chr11	87898126	87898185	51187	-0.016
A_14_P202073	chr11	88027109	88027168	33024	-0.015
A_14_P126014	chr11	88042443	88042502	56845	0.06
A_14_P139948	chr11	88087211	88087270	25955	0.233
A_14_P139816	chr11	88240997	88241056	51788	0.301
A_14_P126033	chr11	88258286	88258344	32584	0.107
A_14_P128354	chr11	88330392	88330451	8217	-0.131
A_16_P19318449	chr11	88360595	88360654	14171	-0.116
A_16_P19318592	chr11	88424130	88424189	12264	0.083
A_16_P19318732	chr11	88477420	88477479	46625	0.177
A_14_P133132	chr11	88527861	88527920	33847	0.117
A_16_P19318887	chr11	88557351	88557410	5295	0.141
A_16_P19319019	chr11	88618424	88618483	32251	0.033
A_18_P11176299	chr11	88690661	88690720	34584	0.101
A_16_P19319348	chr11	88758551	88758610	1111	0.17
A_18_P11178128	chr11	88816675	88816734	16112	-0.041
A_16_P19319706	chr11	88903042	88903101	43672	0.132
A_14_P107671	chr11	88961025	88961078	55114	0.049
A_16_P02489855	chr11	89014982	89015041	10626	0.067
A_14_P126151	chr11	89092633	89092692	18235	0.091
A_14_P121414	chr11	89155065	89155118	23414	-0.013
A_14_P120956	chr11	89177311	89177368	21799	-0.07
A_14_P139754	chr11	89222955	89223014	52834	0.067
A_14_P202566	chr11	89223489	89223548	59089	0.359
A_14_P108493	chr11	89346772	89346831	29619	0.033
A_16_P19320950	chr11	89404026	89404085	22165	0.182
A_18_P11183159	chr11	89466524	89466583	42527	0.079
A_14_P133745	chr11	89655866	89655925	30828	0.303
A_14_P139683	chr11	89868728	89868779	20923	0.349
A_14_P138121	chr11	89885849	89885908	34921	0.304
A_14_P136627	chr11	89926860	89926919	40711	0.079
A_14_P124200	chr11	89938372	89938431	54791	0.201
A_14_P135839	chr11	89954996	89955055	45434	0.103
A_14_P202255	chr11	89956457	89956504	52884	0.145
A_16_P39444686	chr11	89998247	89998306	55366	0.082
A_14_P100565	chr11	90090388	90090447	59334	0.017
A_16_P19323100	chr11	90262452	90262511	50743	0.068
A_16_P02491030	chr11	90401506	90401565	54379	-0.081
A_16_P02491240	chr11	90569659	90569718	22252	0.059
A_16_P19323808	chr11	90597564	90597623	27803	-0.232
A_14_P125608	chr11	90629440	90629499	13000	0.147
A_16_P19324338	chr11	90851128	90851187	36203	-0.056
A_16_P19324551	chr11	90941251	90941310	*1424,6908,34570,49425,53567	0.056
A_16_P19325015	chr11	91138165	91138224	43783	0.088
A_16_P19325379	chr11	91344721	91344780	48356	0.014
A_16_P19325867	chr11	91565235	91565294	40928	-0.194
A_14_P101942	chr11	91657662	91657721	38871	0.053
A_14_P135507	chr11	91833562	91833621	38471	-0.136
A_14_P102919	chr11	92016730	92016789	28406	0.234
A_16_P19327291	chr11	92125358	92125417	48521	-0.104
A_16_P19327473	chr11	92189561	92189620	10602	-0.079
A_16_P39449817	chr11	92256402	92256461	32796	-0.022
A_16_P19327781	chr11	92293847	92293906	33573	0.009
A_18_P11192842	chr11	92343623	92343682	48717	0.045
A_18_P11189121	chr11	92389704	92389763	27183	-0.014
A_16_P19328183	chr11	92434272	92434331	31398	0.094
A_18_P11191015	chr11	92471305	92471364	37306	0.059
A_16_P02494075	chr11	92532149	92532208	39853	0.183
A_14_P134897	chr11	92595276	92595335	57687	-0.021
A_16_P33010332	chr11	92624531	92624590	30356	0.034
A_14_P102415	chr11	92709383	92709442	7873	0.07
A_14_P127481	chr11	92783972	92784031	20624	-0.04
A_14_P131666	chr11	92881164	92881223	26361	-0.377
A_14_P125408	chr11	92893856	92893915	49862	-0.11
A_14_P102678	chr11	92924867	92924926	24542	0.04
A_14_P202146	chr11	92930556	92930612	52947	0.123
A_14_P109044	chr11	93065388	93065447	28242	0.057
A_14_P126386	chr11	93097396	93097455	31232	0.021
A_14_P123480	chr11	93118603	93118662	59279	-0.026
A_14_P121954	chr11	93141487	93141546	39403	-0.172
A_14_P122498	chr11	93170758	93170817	12049	0.044
A_14_P134040	chr11	93233177	93233236	38566	0.087
A_14_P107555	chr11	93268533	93268592	7126	-0.226
A_14_P128639	chr11	93295416	93295475	61917	-0.144
A_16_P19330357	chr11	93365869	93365928	41057	-0.01
A_14_P139911	chr11	93432878	93432937	4034	0.055
A_14_P136913	chr11	93472531	93472590	32999	0.048
A_14_P106671	chr11	93475386	93475445	53461	0.164
A_14_P117827	chr11	93490477	93490536	4781	0.1
A_14_P119561	chr11	93521439	93521498	56097	-0.112
A_14_P108974	chr11	93540074	93540133	28993	-0.073
A_14_P116774	chr11	93604378	93604437	4885	0.135
A_18_P11194593	chr11	93757949	93758008	4966	-0.084
A_16_P19331329	chr11	93809064	93809123	54019	0.094
A_14_P114110	chr11	93867193	93867252	61533	0.09
A_14_P134256	chr11	93885341	93885400	27750	-0.04
A_14_P135980	chr11	93903054	93903113	3911	0.388
A_14_P113270	chr11	93914053	93914103	51658	0.021
A_14_P114347	chr11	93925959	93926018	36926	0.127
A_16_P02496051	chr11	94057525	94057584	24404	-0.036
A_14_P201331	chr11	94111514	94111573	61829	0.034
A_14_P124716	chr11	94126654	94126713	41748	-0.078
A_14_P107333	chr11	94151108	94151167	36867	0.27
A_16_P19332004	chr11	94184864	94184923	29382	-0.096
A_14_P131639	chr11	94212820	94212879	59133	0.045
A_14_P129895	chr11	94230100	94230159	35887	-0.104
A_14_P114667	chr11	94250165	94250224	15840	-0.058
A_14_P111395	chr11	94278998	94279057	6983	0.123
A_14_P137552	chr11	94301888	94301947	10618	-0.015
A_14_P102931	chr11	94326682	94326740	49916	0.005
A_14_P117024	chr11	94354475	94354534	38406	0.107
A_16_P02496484	chr11	94401398	94401457	9589	0.113
A_16_P39454949	chr11	94443095	94443154	9602	0.033
A_14_P108647	chr11	94470442	94470501	56420	0.268
A_14_P129466	chr11	94502375	94502434	12437	0.152
A_14_P131040	chr11	94532550	94532602	45316	-0.023
A_14_P127082	chr11	94563187	94563246	14947	-0.267
A_14_P107565	chr11	94604015	94604074	32896	0.071
A_14_P102521	chr11	94654259	94654318	26395	0.284
A_14_P133246	chr11	94705730	94705789	54911	0.356
A_14_P110262	chr11	94732539	94732598	14975	-0.035
A_14_P122680	chr11	94801415	94801474	39861	0.02
A_18_P11195878	chr11	94838194	94838253	30826	0.062
A_14_P139308	chr11	94899240	94899299	16009	-0.01
A_14_P134258	chr11	94926647	94926706	44817	0.52
A_14_P103299	chr11	94951655	94951714	2776	0.04
A_14_P202268	chr11	94962638	94962697	21619	-0.13
A_14_P110187	chr11	95086530	95086589	57436	0.099
A_16_P02497703	chr11	95187740	95187799	17205	-0.168
A_14_P122872	chr11	95281998	95282057	49027	0.115
A_16_P19335162	chr11	95446711	95446770	19698	0.017
A_14_P126843	chr11	95502317	95502376	57791	-0.027
A_14_P139133	chr11	95523240	95523299	3355	-0.05
A_14_P129165	chr11	95555141	95555200	23291	-0.08
A_14_P121200	chr11	95555913	95555972	46088	-0.101
A_14_P101088	chr11	95564549	95564608	30994	-0.228
A_14_P115179	chr11	95591751	95591810	5942	-0.075
A_14_P100534	chr11	95621321	95621377	34562	-0.057
A_14_P132769	chr11	95644909	95644968	*4851,5795,15713,24832,25353	-0.105
A_14_P134007	chr11	95692390	95692449	11030	-0.103
A_14_P135000	chr11	95711795	95711854	858	-0.05
A_14_P101477	chr11	95771420	95771479	36182	-0.038
A_14_P122357	chr11	95826558	95826614	38303	-0.028
A_14_P202041	chr11	95826802	95826861	27405	-0.123
A_16_P02498753	chr11	95874545	95874604	16000	0.111
A_16_P19336516	chr11	95940264	95940323	*8109,14137,28668,50527,53097	0.227
A_14_P124626	chr11	95972585	95972644	57841	0.025
A_16_P02499033	chr11	96018294	96018353	60511	-0.002
A_14_P122152	chr11	96085912	96085971	38479	0.042
A_14_P122054	chr11	96117090	96117149	12246	-0.049
A_14_P118108	chr11	96122299	96122358	62193	0.093
A_14_P114706	chr11	96126429	96126488	51334	0.278
A_16_P02499269	chr11	96174148	96174207	28387	-0.061
A_16_P19337259	chr11	96243340	96243399	2764	-0.328
A_18_P11196441	chr11	96451886	96451945	7174	0.008
A_14_P133974	chr11	96553269	96553328	7545	-0.067
A_18_P11201526	chr11	96689822	96689881	42356	-0.243
A_14_P125880	chr11	96847271	96847330	40189	0.059
A_14_P102356	chr11	97111745	97111804	62708	0.123
A_14_P122276	chr11	97324999	97325058	46643	0.263
A_16_P19339435	chr11	97529703	97529762	25835	0.169
A_18_P11203934	chr11	97620999	97621058	9282	-0.127
A_14_P139261	chr11	97762151	97762210	49246	-0.035
A_16_P19340105	chr11	97854495	97854554	5767	-0.018
A_14_P106588	chr11	98031542	98031601	1572	0.195
A_14_P137488	chr11	98193348	98193407	32243	0.133
A_14_P123127	chr11	98487343	98487402	58584	0.116
A_16_P19341770	chr11	98701155	98701214	30082	-0.004
A_16_P19341858	chr11	98774078	98774137	58630	-0.044
A_14_P118156	chr11	98811373	98811432	27752	-0.009
A_16_P19342197	chr11	98921763	98921822	9957	0.204
A_18_P11209640	chr11	98986736	98986795	30516	0.132
A_16_P19342549	chr11	99048665	99048724	47618	0.206
A_16_P19342669	chr11	99097282	99097341	48618	0.04
A_16_P19342847	chr11	99154240	99154299	45015	0.176
A_14_P137766	chr11	99196131	99196190	40455	0.236
A_16_P02502857	chr11	99259416	99259475	56642	0.144
A_16_P19343208	chr11	99293072	99293131	11368	0.198
A_18_P11209850	chr11	99360114	99360173	20408	0.17
A_16_P19343484	chr11	99396183	99396242	39303	0.085
A_16_P19343680	chr11	99471627	99471686	44816	0.171
A_16_P19343903	chr11	99549213	99549272	21793	-0.119
A_16_P19344074	chr11	99615678	99615737	14951	-0.221
A_14_P125593	chr11	99690437	99690496	31846	0.134
[truncated: 753 more rows]

## Sheet: Fig 2B Clone 30 HEK # 1-CGH
Probe Name	ChrName	Start	Stop	featureNum	Log Ratio
A_16_P19124882	chr11	218365	218424	12119	-0.059
A_16_P32811762	chr11	298191	298235	11367	-0.026
A_16_P02378581	chr11	298495	298539	27201	0.199
A_16_P32811805	chr11	298716	298760	21086	-0.257
A_16_P02378583	chr11	299340	299384	13715	0.089
A_16_P19125084	chr11	299483	299527	19286	-0.262
A_16_P19125114	chr11	313991	314050	62070	-0.551
A_16_P02378653	chr11	383890	383949	21223	0.264
A_16_P02378706	chr11	424565	424624	7058	-0.246
A_16_P39239653	chr11	508019	508078	6720	0.747
A_16_P32813760	chr11	532230	532281	5300	-0.595
A_41_P00020514	chr11	532744	532788	25439	-0.526
A_16_P32813807	chr11	533777	533825	1407	0.077
A_16_P32813818	chr11	534204	534248	3765	0.325
A_16_P02378848	chr11	534556	534600	12057	0.164
A_16_P02378868	chr11	545874	545933	28134	0.375
A_16_P19125790	chr11	594984	595043	60019	0.651
A_16_P19125847	chr11	612667	612711	18402	0.051
A_16_P32814994	chr11	613204	613248	35153	0.313
A_16_P19125851	chr11	613869	613913	3219	-0.353
A_16_P19125854	chr11	614708	614755	11878	0.475
A_18_P10966165	chr11	615581	615625	27032	0.23
A_18_P10965271	chr11	637822	637866	7448	0.045
A_14_P112309	chr11	638769	638813	57875	0.056
A_41_P00007654	chr11	639340	639384	54894	0.163
A_16_P02379011	chr11	639815	639859	6619	-0.218
A_16_P32815617	chr11	640544	640588	5047	0.237
A_16_P19125935	chr11	645203	645262	2089	0.626
A_16_P19125946	chr11	653155	653214	9812	0.122
A_16_P19125975	chr11	665414	665471	15802	0.073
A_16_P02379049	chr11	673904	673963	38426	0.266
A_16_P19126000	chr11	680365	680424	59724	0.091
A_16_P19126115	chr11	723446	723505	47974	0.491
A_18_P10964787	chr11	748601	748660	60078	0.481
A_16_P56552887	chr11	752516	752575	60736	-0.409
A_16_P19126176	chr11	756917	756976	21395	-0.274
A_16_P02379149	chr11	758973	759032	17295	-0.311
A_16_P19126185	chr11	761534	761593	7271	-0.034
A_16_P56552898	chr11	767143	767202	24999	-0.213
A_16_P02379193	chr11	790465	790524	37162	0.064
A_16_P19126279	chr11	791673	791732	56879	0.583
A_16_P02379197	chr11	792895	792939	5426	-0.102
A_16_P32816795	chr11	794981	795029	51594	-0.517
A_16_P02379207	chr11	797538	797582	23294	0.389
A_16_P19126341	chr11	811294	811353	54062	0.176
A_16_P32817203	chr11	818939	818983	36829	0.161
A_18_P18666121	chr11	820619	820663	6021	0.08
A_16_P39240631	chr11	821799	821845	35447	-0.057
A_16_P32817278	chr11	823509	823555	38455	-0.582
A_16_P19126382	chr11	825523	825582	11155	0.366
A_18_P10968707	chr11	833586	833630	58482	0.497
A_16_P02379263	chr11	834493	834537	38886	-0.268
A_16_P19126415	chr11	835227	835271	7312	0.187
A_16_P32817593	chr11	836069	836113	18718	-0.287
A_18_P10969430	chr11	838414	838458	20366	-0.554
A_16_P19126547	chr11	872664	872723	36821	-0.473
A_18_P18666673	chr11	917449	917508	59361	0.118
A_16_P02379440	chr11	959995	960054	45960	-0.012
A_16_P39241245	chr11	1008688	1008747	29017	0.485
A_16_P19127087	chr11	1068706	1068765	18001	0.067
A_18_P18666339	chr11	1127711	1127770	14152	-0.14
A_16_P19127358	chr11	1161600	1161659	48095	0.626
A_16_P19127427	chr11	1239470	1239529	46389	-0.067
A_16_P02379809	chr11	1246380	1246435	58116	0.232
A_16_P02379827	chr11	1257684	1257728	26830	0.362
A_16_P19127506	chr11	1262638	1262683	29160	0.501
A_16_P02379844	chr11	1273543	1273598	4718	-0.46
A_16_P02379856	chr11	1280664	1280712	58419	0.102
A_16_P02379892	chr11	1301323	1301382	4303	0.371
A_18_P10967010	chr11	1362463	1362522	3890	-0.367
A_16_P19127836	chr11	1394976	1395035	10110	-0.298
A_16_P02380071	chr11	1448930	1448989	8886	0.211
A_16_P32822237	chr11	1481730	1481789	5267	0.489
A_16_P56553529	chr11	1519231	1519290	9516	0.066
A_18_P10966835	chr11	1557753	1557812	1129	0.254
A_16_P02380296	chr11	1599387	1599446	57974	-0.429
A_16_P56553644	chr11	1636395	1636454	246	-0.201
A_16_P56553802	chr11	1698161	1698220	26710	-0.012
A_16_P02380431	chr11	1743071	1743130	32807	-0.471
A_16_P32823353	chr11	1774770	1774814	35733	0.398
A_16_P02380476	chr11	1777069	1777116	33256	-0.433
A_16_P19128830	chr11	1778982	1779026	25499	0.073
A_16_P02380486	chr11	1782521	1782568	1361	0.355
A_16_P02380491	chr11	1784560	1784604	57095	0.437
A_16_P39243515	chr11	1837815	1837874	40113	0.493
A_16_P02380689	chr11	1942867	1942920	41684	0.477
A_16_P19129253	chr11	1945040	1945099	50987	-0.548
A_16_P02380708	chr11	1951529	1951579	47388	-1.347
A_16_P19129284	chr11	1953730	1953782	9951	-0.248
A_18_P10969979	chr11	1958681	1958729	57507	0.483
A_16_P32824319	chr11	1996748	1996807	35051	0.164
A_18_P10966871	chr11	2016384	2016439	20506	-0.315
A_16_P32824609	chr11	2018558	2018602	7713	-0.32
A_16_P02380835	chr11	2020140	2020186	13651	0.799
A_16_P02380837	chr11	2020916	2020975	60860	-0.416
A_16_P02380841	chr11	2022593	2022639	32994	0.053
A_18_P10972329	chr11	2045727	2045786	62890	1.131
A_16_P02380972	chr11	2086532	2086591	35963	-0.936
A_16_P19129884	chr11	2150320	2150379	407	0.791
A_16_P32824771	chr11	2152585	2152644	46614	-0.545
A_18_P10971702	chr11	2156871	2156930	5136	0.221
A_16_P19129930	chr11	2163443	2163502	17593	0.269
A_14_P134182	chr11	2167851	2167909	35357	0.021
A_16_P39244621	chr11	2181002	2181046	23790	-0.197
A_18_P18667878	chr11	2181275	2181319	20591	-0.181
A_16_P19129993	chr11	2181670	2181726	51779	-0.335
A_16_P19129994	chr11	2181854	2181907	21922	-0.417
A_16_P02381115	chr11	2182387	2182431	49193	-0.011
A_16_P32825168	chr11	2185148	2185194	19426	-0.136
A_16_P02381122	chr11	2185983	2186034	51112	-0.325
A_18_P18669457	chr11	2188465	2188509	17937	-0.034
A_18_P18669459	chr11	2189865	2189913	16931	0.351
A_16_P19130029	chr11	2192103	2192162	44427	-0.189
A_18_P10970239	chr11	2195381	2195440	34923	0.119
A_16_P56554605	chr11	2275589	2275648	33006	0.044
A_16_P02381307	chr11	2349955	2350012	54248	-0.215
A_16_P19130413	chr11	2397124	2397183	20600	0.479
A_16_P02381337	chr11	2399787	2399835	3573	0.133
A_16_P56554979	chr11	2407174	2407233	48912	0.454
A_16_P56554985	chr11	2411218	2411271	11911	0.47
A_16_P19130480	chr11	2415611	2415667	27543	0.278
A_16_P32825892	chr11	2418172	2418229	57305	0.249
A_16_P02381502	chr11	2502264	2502323	26982	-0.266
A_16_P02381605	chr11	2589090	2589149	62505	0.055
A_18_P10971365	chr11	2634635	2634694	60973	-0.239
A_16_P56555334	chr11	2655119	2655178	36887	-0.02
A_16_P39245723	chr11	2674253	2674312	2618	0.115
A_16_P56555427	chr11	2701858	2701917	30484	0.129
A_16_P19131155	chr11	2719497	2719556	24348	0.233
A_18_P10973679	chr11	2763309	2763368	15935	0.711
A_16_P19131447	chr11	2819885	2819944	436	0.307
A_16_P02381987	chr11	2861725	2861784	59523	-0.171
A_18_P10972549	chr11	2903609	2903668	2048	-0.066
A_16_P02382071	chr11	2904531	2904590	20266	-0.136
A_14_P100081	chr11	2904974	2905033	47599	0.267
A_16_P02382072	chr11	2905322	2905366	44327	0.564
A_16_P02382073	chr11	2906507	2906551	20543	0.992
A_16_P32826896	chr11	2906860	2906904	49526	-0.111
A_16_P02382100	chr11	2920930	2920982	57657	-0.737
A_16_P02382107	chr11	2925209	2925268	43822	0.743
A_16_P02382120	chr11	2933175	2933228	56388	-0.514
A_16_P19131839	chr11	2942498	2942557	55458	0.514
A_16_P02382148	chr11	2946437	2946483	60154	0.172
A_16_P19131968	chr11	2980697	2980756	20499	0.011
A_16_P02382326	chr11	3046158	3046217	5319	-0.151
A_16_P39247044	chr11	3094433	3094492	62133	0.027
A_18_P18672040	chr11	3205141	3205200	24055	-0.099
A_18_P10970059	chr11	3312680	3312733	57984	0.079
A_16_P56556335	chr11	3382846	3382905	35133	-0.335
A_18_P10972732	chr11	3485882	3485941	3914	0.369
A_16_P19133462	chr11	3629393	3629452	36735	0.078
A_18_P10975788	chr11	3721038	3721097	15500	0.129
A_16_P19133783	chr11	3766491	3766550	17393	0.251
A_16_P02382974	chr11	3820777	3820836	11842	0.114
A_16_P02382976	chr11	3823599	3823658	721	-0.136
A_16_P19133931	chr11	3832666	3832725	53254	-0.456
A_14_P133528	chr11	3839950	3840009	59185	-0.092
A_16_P19133959	chr11	3843921	3843979	46999	0.549
A_16_P19134035	chr11	3869945	3870004	27468	-0.067
A_16_P02383088	chr11	3898872	3898931	40331	0.481
A_16_P19134184	chr11	3927712	3927771	24806	-0.244
A_16_P02383144	chr11	3948589	3948648	26617	-0.477
A_16_P02383215	chr11	3993342	3993401	4708	-0.099
A_16_P56557225	chr11	4003575	4003634	16842	0.086
A_16_P02383250	chr11	4040452	4040511	44064	0.126
A_16_P19134429	chr11	4056537	4056596	45749	0.129
A_16_P02383297	chr11	4087243	4087302	52334	-0.817
A_18_P10973757	chr11	4120967	4121026	17341	-0.232
A_16_P02383464	chr11	4209322	4209381	28112	-0.027
A_16_P02383512	chr11	4262817	4262876	35315	0.029
A_18_P10976291	chr11	4326418	4326477	13029	0.097
A_16_P19135107	chr11	4393574	4393633	6593	0.202
A_16_P02383618	chr11	4456515	4456574	40017	-0.146
A_16_P39250224	chr11	4503224	4503283	49250	0.295
A_16_P19135525	chr11	4609502	4609561	46014	-0.484
A_18_P10975467	chr11	4710758	4710817	2007	-0.379
A_16_P56558598	chr11	4787038	4787097	19588	-0.142
A_18_P10975124	chr11	4853836	4853895	8943	-0.514
A_18_P10977634	chr11	4975638	4975697	51833	-0.967
A_16_P02384454	chr11	5032625	5032684	12671	0.302
A_16_P39251670	chr11	5081139	5081198	62358	-0.166
A_16_P02384702	chr11	5209573	5209632	61603	-0.178
A_16_P32833649	chr11	5246761	5246820	10508	-0.476
A_41_P00031659	chr11	5247136	5247195	24086	0.432
A_16_P19137095	chr11	5247479	5247538	30389	0.56
A_14_P120246	chr11	5247723	5247780	53906	-0.031
A_16_P32833697	chr11	5248267	5248320	48276	-0.137
A_14_P113695	chr11	5254133	5254192	51712	-0.04
A_16_P19137124	chr11	5254829	5254888	33488	0.306
A_18_P10974972	chr11	5255155	5255214	51659	-0.112
A_16_P32833740	chr11	5255438	5255482	6617	-0.227
A_18_P10979607	chr11	5255799	5255858	32549	0.253
A_16_P32833840	chr11	5274395	5274454	29588	0.002
A_16_P32833841	chr11	5274405	5274464	47341	0.048
A_16_P32833842	chr11	5274414	5274473	48513	-0.002
A_16_P02384801	chr11	5275191	5275250	52539	-0.053
A_18_P18677141	chr11	5275231	5275290	18058	-0.09
A_16_P39252190	chr11	5288080	5288139	13673	0.059
A_16_P02384812	chr11	5289415	5289474	45577	-0.255
A_16_P39252200	chr11	5290499	5290558	4207	0.125
A_16_P19137324	chr11	5324903	5324962	12746	-0.152
A_16_P19137454	chr11	5369433	5369492	29388	-0.007
A_16_P19137558	chr11	5413486	5413545	56996	0.137
A_18_P18678232	chr11	5497104	5497163	55996	-0.184
A_16_P32834991	chr11	5603113	5603172	45077	-0.145
A_18_P10978819	chr11	5662505	5662564	40120	-0.144
A_16_P02385543	chr11	5749108	5749167	1422	0.091
A_18_P10980302	chr11	5866109	5866168	3379	-0.106
A_18_P18679930	chr11	5988552	5988611	47810	-0.134
A_18_P10980345	chr11	6102035	6102094	6142	-0.094
A_16_P19139255	chr11	6149255	6149314	51353	-0.017
A_16_P02386115	chr11	6225741	6225800	14483	-0.481
A_16_P19139593	chr11	6311330	6311389	4879	-0.465
A_16_P56560790	chr11	6359029	6359088	48430	0.029
A_16_P32837527	chr11	6411788	6411832	39226	0.015
A_16_P19139846	chr11	6413462	6413512	60310	-0.312
A_14_P137968	chr11	6414131	6414183	23432	-0.48
A_16_P02386385	chr11	6414812	6414867	50729	-0.192
A_16_P32837685	chr11	6415850	6415900	53741	0.462
A_16_P02386427	chr11	6443901	6443960	56205	0.402
A_16_P19140097	chr11	6506406	6506465	18754	-0.707
A_16_P56561222	chr11	6570544	6570603	17106	-0.198
A_16_P56561324	chr11	6624295	6624354	33820	0.102
A_16_P19140391	chr11	6635046	6635105	34195	0.068
A_41_P00020587	chr11	6636249	6636300	11745	-0.524
A_18_P10982185	chr11	6637299	6637357	604	-0.737
A_16_P32839600	chr11	6638392	6638444	55005	0.014
A_18_P18681443	chr11	6639706	6639765	31567	-0.197
A_16_P56561361	chr11	6649334	6649393	2750	0.736
A_18_P10978254	chr11	6654891	6654950	34392	-0.573
A_14_P129170	chr11	6659171	6659230	44140	0.441
A_16_P02386758	chr11	6665640	6665699	50366	-0.543
A_14_P120607	chr11	6675974	6676031	4082	-0.334
A_16_P56561500	chr11	6694153	6694212	3523	-0.413
A_16_P32840816	chr11	6815894	6815953	4894	-0.077
A_16_P19141029	chr11	6941950	6942009	30730	0.368
A_16_P02387194	chr11	7027544	7027603	14365	-0.425
A_16_P02387315	chr11	7118955	7119014	28870	-0.331
A_16_P56562645	chr11	7218051	7218110	11818	0.342
A_16_P19141710	chr11	7264790	7264849	19503	-0.062
A_16_P56562985	chr11	7339901	7339960	1077	-0.099
A_16_P39257295	chr11	7404210	7404269	51532	-0.05
A_16_P02387847	chr11	7521442	7521501	42234	0.019
A_16_P19142623	chr11	7627552	7627611	17251	-0.304
A_18_P18685786	chr11	7705814	7705873	33470	0.34
A_16_P19143019	chr11	7800753	7800812	34505	-0.133
A_18_P10984049	chr11	7848388	7848447	39067	-0.297
A_16_P19143189	chr11	7904539	7904598	48137	-0.097
A_16_P19143269	chr11	7952358	7952417	53765	0.535
A_16_P19143393	chr11	8013223	8013282	8006	-0.044
A_16_P39258872	chr11	8062936	8062995	6771	-0.178
A_16_P19143536	chr11	8072442	8072501	11980	0.086
A_16_P19143572	chr11	8086441	8086500	18641	-0.45
A_16_P19143610	chr11	8098246	8098305	5334	-0.128
A_16_P19143637	chr11	8105822	8105881	8212	0.17
A_16_P32844374	chr11	8126280	8126339	61291	0.456
A_16_P56564540	chr11	8150873	8150932	44873	-0.334
A_16_P02388760	chr11	8216801	8216860	32896	-0.412
A_16_P19143978	chr11	8245855	8245914	9153	0.653
A_16_P19144020	chr11	8258879	8258938	48736	-0.112
A_16_P19144043	chr11	8265915	8265974	26056	0.298
A_18_P10986925	chr11	8275714	8275773	9436	0.136
A_16_P32844896	chr11	8285209	8285268	58682	0.245
A_16_P56564759	chr11	8297620	8297679	6097	0.135
A_16_P19144356	chr11	8374069	8374128	35484	0.123
A_16_P02389126	chr11	8433399	8433458	10106	-0.163
A_16_P56565165	chr11	8527664	8527723	5790	0.212
A_16_P19144784	chr11	8598432	8598491	44668	-0.373
A_16_P39260364	chr11	8664299	8664358	38477	0.094
A_18_P10987093	chr11	8742062	8742121	43038	-0.309
A_16_P19145496	chr11	8851951	8852010	55185	0.296
A_16_P02389784	chr11	8902282	8902341	21953	-0.614
A_16_P39261184	chr11	8962633	8962692	34272	-0.175
A_16_P19145895	chr11	9016717	9016776	25478	-0.714
A_16_P19146033	chr11	9071833	9071892	32863	0.017
A_16_P02390109	chr11	9152612	9152671	2684	-0.104
A_16_P19146210	chr11	9162057	9162116	53755	-0.526
A_16_P19146296	chr11	9200052	9200111	46148	0.029
A_16_P19146331	chr11	9217814	9217873	23516	-0.16
A_18_P10986593	chr11	9239371	9239430	11796	0.248
A_18_P10988757	chr11	9262401	9262460	40254	-0.208
A_16_P39261928	chr11	9283482	9283541	26178	-0.056
A_16_P02390319	chr11	9330349	9330408	32886	0.238
A_16_P19146703	chr11	9416224	9416283	50877	0.146
A_16_P19146957	chr11	9529963	9530022	61690	0.031
A_16_P39262682	chr11	9620629	9620688	62016	0.201
A_16_P56566499	chr11	9678936	9678995	42718	-0.189
A_16_P19147428	chr11	9753711	9753770	50115	0.157
A_16_P32848969	chr11	9800218	9800277	22359	0.205
A_16_P39263369	chr11	9883647	9883706	29119	-0.138
A_16_P19147931	chr11	9975394	9975453	48607	0.424
A_16_P19148201	chr11	10114085	10114144	46662	-0.114
A_16_P19148358	chr11	10187932	10187991	34538	-0.224
A_16_P19148424	chr11	10235558	10235617	27869	0.362
A_16_P19148516	chr11	10293882	10293941	24726	0.236
A_16_P56567495	chr11	10350605	10350664	47602	0.154
A_16_P19148752	chr11	10398843	10398902	7947	-0.009
A_16_P02391673	chr11	10475550	10475609	37195	0.178
A_16_P02391689	chr11	10483561	10483620	17181	0.556
A_16_P02391700	chr11	10499026	10499085	51163	0.17
A_16_P19148990	chr11	10508822	10508881	29883	0.11
A_16_P19149052	chr11	10528819	10528878	17288	-0.081
A_18_P10995320	chr11	10589431	10589490	30880	0.173
A_16_P19149506	chr11	10692656	10692715	58362	0.62
A_18_P18696636	chr11	10748757	10748816	7355	0.131
A_18_P10994139	chr11	10828956	10829015	42098	-0.143
A_16_P56568435	chr11	10875803	10875862	27183	-0.409
A_16_P19150071	chr11	10931628	10931687	33628	0.173
A_18_P18695476	chr11	11006203	11006262	47674	0.027
A_16_P02392553	chr11	11094778	11094837	28209	-0.077
A_16_P19150570	chr11	11181300	11181359	17301	-0.116
A_18_P10992387	chr11	11248778	11248837	45583	-0.325
A_16_P56569333	chr11	11327344	11327403	5943	-0.097
A_16_P19151392	chr11	11472747	11472806	33340	0.485
A_16_P02393380	chr11	11588779	11588838	28828	0.281
A_16_P02393481	chr11	11646257	11646316	53299	0.029
A_16_P39267740	chr11	11722306	11722365	12893	-0.127
A_16_P02393744	chr11	11832682	11832741	27680	-0.106
A_16_P56570400	chr11	11903641	11903700	29142	0.099
A_16_P02394071	chr11	12051354	12051413	60624	-0.418
A_16_P19153025	chr11	12111074	12111133	10202	-0.166
A_16_P39268920	chr11	12169091	12169150	13364	0.519
A_16_P39269088	chr11	12230628	12230687	8382	-0.118
A_16_P19153585	chr11	12304598	12304657	44310	0.147
A_16_P02394569	chr11	12382997	12383056	16832	-0.263
A_16_P02394674	chr11	12452153	12452212	58041	-0.34
A_18_P10997085	chr11	12553010	12553069	62629	0.26
A_16_P19154376	chr11	12642214	12642273	45822	0.014
A_16_P19154571	chr11	12729193	12729252	29853	0.308
A_16_P02395127	chr11	12764672	12764731	18308	-0.473
A_16_P19154721	chr11	12779029	12779088	51368	0.239
A_16_P19154825	chr11	12813501	12813560	41270	-0.393
A_16_P19154880	chr11	12829761	12829820	2021	0.017
A_18_P10998691	chr11	12854544	12854603	9757	-0.142
A_16_P02395382	chr11	12894279	12894338	46315	-0.183
A_16_P56571893	chr11	12914618	12914677	17998	-0.022
A_16_P02395512	chr11	12963798	12963857	20380	0.251
A_16_P56572009	chr11	12973324	12973383	53294	0.237
A_16_P02395604	chr11	13034639	13034698	62101	0.197
A_16_P02395762	chr11	13142584	13142643	56043	-0.181
A_16_P02395824	chr11	13196794	13196853	58181	0.122
A_16_P02395898	chr11	13257349	13257408	37972	0.206
A_16_P19156208	chr11	13339069	13339128	60697	0.444
A_18_P10997673	chr11	13412886	13412945	21430	-0.08
A_16_P19156619	chr11	13501424	13501483	16034	0.851
A_16_P39272468	chr11	13513802	13513861	48060	-0.026
A_16_P39272469	chr11	13514326	13514385	4741	0.075
A_18_P18706236	chr11	13515593	13515652	50165	0.177
A_18_P10996886	chr11	13516472	13516531	35828	0.147
A_18_P10999781	chr11	13517236	13517295	31804	-0.079
A_18_P18705542	chr11	13546991	13547050	47377	0.302
A_16_P19156855	chr11	13666963	13667022	17203	0.352
A_16_P02396436	chr11	13693405	13693464	22502	0.003
A_16_P02396454	chr11	13701421	13701480	20648	0.377
A_16_P56573455	chr11	13713033	13713092	53522	0.402
A_16_P39272799	chr11	13719901	13719960	31960	0.279
A_16_P02396529	chr11	13742647	13742706	2323	0.312
A_18_P10997343	chr11	13757807	13757866	45902	0.302
A_18_P11001953	chr11	13802971	13803030	15064	0.39
A_18_P11004062	chr11	13901748	13901807	60897	0.035
A_16_P19157519	chr11	13952702	13952761	1832	-0.166
A_16_P02396967	chr11	14069087	14069146	35067	0.061
A_16_P02397135	chr11	14200229	14200288	43700	-0.05
A_16_P19158195	chr11	14250465	14250524	8156	0.297
A_18_P11003473	chr11	14311627	14311686	32963	0.5
A_16_P39274258	chr11	14323731	14323790	14478	-0.314
A_16_P19158461	chr11	14344509	14344568	14550	0.054
A_16_P39274344	chr11	14356157	14356216	2009	-0.224
A_18_P11003583	chr11	14368776	14368835	41387	0.375
A_16_P56574653	chr11	14384191	14384250	27235	0.409
A_16_P19158642	chr11	14430509	14430568	40966	0.245
A_16_P02397516	chr11	14474716	14474775	53284	-0.299
A_16_P56574923	chr11	14555834	14555893	60915	0.467
A_16_P02397687	chr11	14602491	14602550	38374	-0.174
A_18_P11001201	chr11	14678907	14678966	48645	0.19
A_16_P19159338	chr11	14768905	14768964	5540	-0.044
A_16_P19159486	chr11	14856495	14856554	32919	0.328
A_16_P32858118	chr11	14901621	14901680	11758	0.343
A_16_P02398013	chr11	14906852	14906911	44774	0.167
A_16_P19159594	chr11	14908713	14908772	10677	-0.428
A_16_P19159600	chr11	14910603	14910662	29762	0.145
A_14_P117872	chr11	14912392	14912451	47417	0.477
A_16_P56575758	chr11	14980575	14980634	13705	0.562
A_16_P19159878	chr11	15028697	15028756	17167	-0.182
A_16_P02398228	chr11	15075768	15075827	48319	0.094
A_16_P56576051	chr11	15120215	15120274	4442	-0.057
A_16_P02398385	chr11	15200513	15200572	30437	-0.008
A_16_P19160432	chr11	15261726	15261785	7234	0.03
A_18_P11005664	chr11	15362752	15362811	11274	-0.312
A_16_P19161014	chr11	15491207	15491266	23470	-0.078
A_16_P19161155	chr11	15558841	15558900	13456	-0.306
A_16_P19161312	chr11	15618516	15618575	40835	-0.185
A_18_P11002119	chr11	15667192	15667251	12303	0.058
A_16_P39277575	chr11	15740334	15740393	29246	0.084
A_18_P18712008	chr11	15809309	15809368	56613	-0.151
A_18_P11005204	chr11	15932015	15932074	28188	0.153
A_18_P11007916	chr11	15995789	15995848	6896	-0.18
A_16_P02399856	chr11	16076560	16076619	3086	-0.041
A_18_P18715214	chr11	16138950	16139009	29489	-0.117
A_18_P11009667	chr11	16238167	16238226	44501	-0.024
A_16_P39279181	chr11	16328470	16328529	8380	-0.037
A_16_P39279421	chr11	16404769	16404828	53874	0.011
A_16_P39279601	chr11	16468111	16468170	54643	0.068
A_16_P19163840	chr11	16554062	16554121	18778	-0.05
A_16_P56578601	chr11	16611999	16612058	13335	-0.049
A_16_P19164052	chr11	16665966	16666025	58258	-0.074
A_16_P19164088	chr11	16715629	16715688	60409	-0.061
A_16_P19164343	chr11	16820771	16820830	1919	0.377
A_16_P19164507	chr11	16879851	16879910	5409	0.146
A_16_P02401154	chr11	16957123	16957182	60267	0.146
A_16_P19164975	chr11	17046724	17046783	11161	0.504
A_18_P11008605	chr11	17102621	17102680	24798	0.397
A_16_P19165151	chr11	17154512	17154571	26350	0.066
A_18_P11010265	chr11	17256903	17256962	3243	0.021
A_18_P11007626	chr11	17366299	17366358	15675	-0.185
A_16_P32860936	chr11	17406774	17406828	29477	-0.615
A_16_P02401669	chr11	17407420	17407470	2967	0.061
A_14_P107403	chr11	17408294	17408341	57567	0.329
A_16_P19165636	chr11	17408623	17408668	42986	-0.543
A_18_P18717862	chr11	17409235	17409279	60120	0.011
A_16_P56579831	chr11	17421225	17421284	8622	-0.469
A_18_P18718895	chr11	17430808	17430867	17901	-0.292
A_16_P02401736	chr11	17439972	17440031	51731	-0.057
A_16_P19165797	chr11	17458182	17458241	58603	0.277
A_16_P02401818	chr11	17483646	17483705	43882	0.011
A_16_P19165912	chr11	17499456	17499515	61708	0.02
A_16_P56579982	chr11	17520317	17520376	57408	-0.362
A_16_P02401886	chr11	17526177	17526233	55893	-0.077
A_16_P39282106	chr11	17536805	17536864	43073	0.025
A_16_P02401931	chr11	17546326	17546385	25934	-0.181
A_16_P19166103	chr11	17559622	17559681	32295	-0.444
A_18_P18719956	chr11	17572040	17572099	34888	0.148
A_16_P02402004	chr11	17590453	17590512	54532	-0.776
A_16_P39282325	chr11	17609748	17609807	30057	0.655
A_16_P02402050	chr11	17623300	17623359	61258	-0.157
A_16_P56580248	chr11	17659228	17659287	2857	0.023
A_16_P39282506	chr11	17679181	17679240	5807	-0.249
A_16_P02402225	chr11	17759481	17759540	24435	0.595
A_16_P02402238	chr11	17766377	17766433	32647	-0.863
A_16_P02402258	chr11	17782804	17782863	31523	0.645
A_18_P11012090	chr11	17789453	17789512	4757	0.54
A_16_P32863158	chr11	17804570	17804629	14764	-0.169
A_16_P19166735	chr11	17813602	17813661	49087	0.428
A_16_P02402443	chr11	17897282	17897341	40169	0.014
A_16_P19167120	chr11	17966467	17966526	9489	-0.055
A_16_P02402673	chr11	18041920	18041979	56148	-0.307
A_16_P02402862	chr11	18174853	18174912	19158	-0.171
A_16_P02402925	chr11	18251219	18251278	37885	0.199
A_16_P19167912	chr11	18300254	18300313	20399	0.206
A_16_P19167932	chr11	18307439	18307498	34536	0.368
A_16_P32864796	chr11	18322474	18322533	343	0.207
A_16_P19167999	chr11	18329414	18329473	2783	-0.007
A_16_P56581418	chr11	18342381	18342440	42231	0.137
A_16_P39284300	chr11	18373558	18373617	4120	-0.204
A_16_P02403167	chr11	18417090	18417145	59865	0.512
A_16_P39284413	chr11	18419788	18419847	43593	-0.044
A_16_P39284428	chr11	18424215	18424274	10149	-0.202
A_16_P19168246	chr11	18427288	18427347	12329	0.333
A_16_P19168251	chr11	18429657	18429716	38325	0.451
A_16_P19168309	chr11	18463714	18463773	42166	0.104
A_16_P19168423	chr11	18505803	18505862	36431	0.053
A_16_P19168459	chr11	18519004	18519063	1900	0.202
A_16_P19168491	chr11	18532657	18532716	44256	-0.105
A_14_P138386	chr11	18536224	18536283	*8895,22926,42388,45076,45881	0.285
A_18_P11009453	chr11	18537820	18537879	60065	-0.151
A_16_P19168518	chr11	18547769	18547828	57364	0.288
A_16_P19168649	chr11	18595564	18595623	32829	0.212
A_16_P19168924	chr11	18735027	18735086	45175	0.062
A_16_P19169080	chr11	18786102	18786161	22605	-0.066
A_18_P11014140	chr11	18908667	18908726	15613	0.287
A_16_P02403857	chr11	18977279	18977338	53530	0.6
A_16_P56582345	chr11	19048572	19048631	49979	-0.296
A_16_P19169793	chr11	19187960	19188019	12803	-0.297
A_16_P02404111	chr11	19206784	19206843	13840	0.303
A_16_P56582680	chr11	19210930	19210989	48837	0.02
A_16_P39286210	chr11	19214628	19214687	53509	-0.099
A_16_P02404143	chr11	19222631	19222690	46920	-0.325
A_16_P19169927	chr11	19231738	19231797	41279	0.12
A_18_P11015037	chr11	19273552	19273611	9207	0.282
A_16_P02404387	chr11	19376615	19376674	2251	0.263
A_16_P19170535	chr11	19458752	19458811	5570	0.296
A_16_P19170684	chr11	19514209	19514268	39471	0.248
A_16_P02404754	chr11	19591449	19591508	50872	0.149
A_16_P02404890	chr11	19692825	19692883	13683	-0.124
A_16_P02404978	chr11	19739690	19739749	7442	0.034
A_16_P02405074	chr11	19796446	19796505	39055	0.198
A_18_P11016202	chr11	19902496	19902555	41491	0.112
A_16_P19171972	chr11	19965281	19965340	25542	0.046
A_16_P56584012	chr11	20034748	20034807	45816	0.311
A_16_P02405632	chr11	20088209	20088268	20274	-0.255
A_16_P02405740	chr11	20144053	20144112	62052	0.219
A_16_P19172625	chr11	20192075	20192134	35564	0.079
A_16_P19172818	chr11	20280553	20280612	13466	-0.166
A_18_P11018657	chr11	20330833	20330892	57569	-0.315
A_18_P18729339	chr11	20439052	20439111	25194	0.042
A_16_P19173310	chr11	20483913	20483972	9329	-0.328
A_16_P19173427	chr11	20531896	20531955	39997	-0.458
A_16_P02406356	chr11	20603061	20603120	48916	-0.522
A_18_P11023577	chr11	20622498	20622557	62922	0.2
A_16_P19173641	chr11	20631645	20631704	35646	-0.371
A_18_P18728347	chr11	20640538	20640597	47956	-0.461
A_16_P02406452	chr11	20655814	20655873	34717	0.063
A_18_P11018047	chr11	20671588	20671647	48861	-0.12
A_16_P19173798	chr11	20684371	20684430	27959	-0.044
A_16_P56585212	chr11	20761552	20761611	36472	-0.512
A_16_P19174163	chr11	20882837	20882896	60138	-0.309
A_16_P19174272	chr11	20939032	20939091	10235	-0.185
A_16_P02406947	chr11	21020050	21020109	5765	0.332
A_16_P19174736	chr11	21099901	21099960	5444	-0.247
A_16_P19174917	chr11	21167064	21167123	43616	-0.005
A_16_P19175168	chr11	21272754	21272813	18187	0.112
A_16_P39291711	chr11	21328010	21328069	20768	-0.076
A_16_P39291837	chr11	21374749	21374808	25468	-0.045
A_16_P02407573	chr11	21429175	21429234	21726	-0.361
A_16_P02407673	chr11	21502059	21502118	53655	-0.166
A_16_P19175881	chr11	21586131	21586190	47523	0.214
A_16_P19176013	chr11	21640013	21640072	24938	-0.025
A_16_P02407960	chr11	21706424	21706483	45598	-0.316
A_18_P11018841	chr11	21770422	21770481	38243	0.314
A_16_P19176468	chr11	21880313	21880372	179	0.092
A_18_P11022746	chr11	21969733	21969792	16420	-0.011
A_16_P19176806	chr11	22026376	22026435	22395	0.215
A_16_P19176925	chr11	22102205	22102264	46431	0.062
A_16_P02408456	chr11	22158921	22158980	28831	-0.179
A_16_P19177146	chr11	22217295	22217354	15566	-0.602
A_18_P18734360	chr11	22241544	22241603	47339	-0.132
A_16_P19177246	chr11	22259910	22259969	37426	0.365
A_16_P39293779	chr11	22281364	22281423	57114	-0.083
A_16_P19177355	chr11	22301835	22301894	41732	0.053
A_16_P19177555	chr11	22391432	22391491	51951	-0.057
A_16_P19177781	chr11	22481409	22481468	507	0.059
A_16_P19178132	chr11	22615339	22615398	54000	0.035
A_16_P39294666	chr11	22644544	22644603	56178	0.165
A_16_P32871539	chr11	22645038	22645097	59179	-0.138
A_14_P122657	chr11	22645829	22645888	47756	-0.118
A_14_P102029	chr11	22646863	22646912	827	0.295
A_18_P11024816	chr11	22647350	22647394	51866	-0.319
A_16_P02409268	chr11	22709387	22709446	57122	-0.12
A_16_P02409367	chr11	22772806	22772865	25630	-0.763
A_16_P02409456	chr11	22821784	22821843	7135	-0.37
A_16_P02409526	chr11	22883290	22883349	52879	-0.502
A_16_P19178952	chr11	22959170	22959229	53404	-0.277
A_16_P19179102	chr11	23045610	23045669	62643	-0.026
A_16_P56589644	chr11	23148154	23148213	15334	-0.082
A_18_P11022104	chr11	23231452	23231511	18389	-0.058
A_16_P56589904	chr11	23294415	23294474	22768	0.138
A_18_P11023227	chr11	23368340	23368399	17634	0.59
A_16_P02410204	chr11	23437404	23437463	18134	-0.227
A_16_P19180084	chr11	23521655	23521714	19493	-0.123
A_16_P02410400	chr11	23596470	23596529	47108	-0.256
A_16_P19180356	chr11	23642821	23642880	346	0.289
A_16_P19180494	chr11	23712290	23712349	6337	0.1
A_16_P19180621	chr11	23769409	23769468	26029	0.062
A_16_P19180841	chr11	23857530	23857589	56729	-0.519
A_18_P11025285	chr11	23919012	23919071	36315	0.014
A_16_P19181160	chr11	24014068	24014127	43229	-0.065
A_16_P19181224	chr11	24063998	24064057	57780	-0.153
A_16_P19181394	chr11	24134594	24134653	7650	-0.252
A_16_P19181613	chr11	24232651	24232710	7083	-0.108
A_16_P19181701	chr11	24280229	24280288	22197	0.097
A_18_P11030614	chr11	24404680	24404739	2622	-0.165
A_18_P11027894	chr11	24449220	24449279	28713	-0.282
A_16_P19182353	chr11	24563723	24563782	43371	-0.039
A_18_P11030476	chr11	24657683	24657742	41191	-0.471
A_18_P11030316	chr11	24734484	24734543	39815	-0.213
A_16_P19183001	chr11	24809139	24809198	6051	0.173
A_16_P19183216	chr11	24905385	24905444	2052	0.157
A_16_P02412288	chr11	24977642	24977701	17051	-0.257
A_16_P19183640	chr11	25100334	25100393	32738	-0.182
A_16_P19183815	chr11	25198916	25198975	2536	-0.105
A_18_P11030168	chr11	25282854	25282913	11395	0.17
A_16_P02412782	chr11	25397183	25397242	23410	-0.08
A_16_P02412879	chr11	25460008	25460067	45193	-0.604
A_18_P18746591	chr11	25505589	25505648	37103	-0.232
A_18_P11033556	chr11	25595485	25595544	62055	0.053
A_16_P56593531	chr11	25654184	25654243	11247	0.267
A_16_P39301528	chr11	25726337	25726396	29990	-0.075
A_18_P11035885	chr11	25791585	25791644	31715	0.102
A_16_P02413412	chr11	25884085	25884144	12608	-0.432
A_16_P19185486	chr11	25974829	25974888	37029	-0.249
A_18_P18749953	chr11	26050888	26050947	44826	0.279
A_18_P11034827	chr11	26118285	26118344	6232	-0.668
A_18_P11033710	chr11	26220518	26220577	60489	-0.2
A_16_P19186259	chr11	26283582	26283641	19980	0.382
A_16_P19186462	chr11	26358231	26358290	46601	-0.26
A_16_P19186660	chr11	26437642	26437701	15062	0.318
A_16_P19186762	chr11	26486287	26486346	45699	-0.362
A_16_P02414403	chr11	26559373	26559432	16873	-0.139
A_16_P19187163	chr11	26638777	26638836	2534	-0.439
A_16_P19187311	chr11	26690964	26691023	27277	0.244
A_18_P11033236	chr11	26771026	26771085	29903	-0.113
A_16_P19187696	chr11	26834356	26834415	6675	0.096
A_16_P19187876	chr11	26929478	26929537	44237	0.518
A_16_P19188043	chr11	27006061	27006120	31450	-0.109
A_16_P02415185	chr11	27099675	27099734	56889	-0.243
A_16_P02415289	chr11	27182677	27182736	22432	-0.152
A_16_P02415386	chr11	27240845	27240904	26687	0.09
A_16_P19188775	chr11	27328544	27328603	3797	-0.296
A_16_P02415610	chr11	27400573	27400632	12836	-0.477
A_16_P19189002	chr11	27410694	27410753	10418	0.047
A_16_P19189057	chr11	27427480	27427539	33901	-0.016
A_18_P18754575	chr11	27442748	27442807	9611	-0.494
A_16_P02415720	chr11	27456470	27456529	57026	-0.096
A_16_P02415751	chr11	27477200	27477259	15842	-0.372
A_16_P19189245	chr11	27491921	27491980	41895	0.369
A_16_P19189271	chr11	27501694	27501753	46165	0.31
A_16_P02415861	chr11	27547881	27547940	36219	0.106
A_18_P11038615	chr11	27592355	27592414	3543	-0.077
A_18_P18756351	chr11	27664538	27664597	31755	-0.487
A_16_P02416032	chr11	27677735	27677794	17929	0.175
A_16_P02416055	chr11	27693850	27693909	40727	-0.401
A_18_P18754629	chr11	27702009	27702068	39261	0.009
A_18_P11035482	chr11	27715915	27715974	61246	0.153
A_16_P56596818	chr11	27728091	27728150	8297	0.049
A_16_P19189899	chr11	27748319	27748378	840	-0.12
A_16_P02416282	chr11	27834362	27834421	12495	-0.702
A_16_P19190324	chr11	27914730	27914789	46648	-0.484
A_16_P56597366	chr11	27978768	27978826	7742	-0.441
A_16_P19190666	chr11	28062379	28062438	31783	-0.065
A_16_P02416699	chr11	28124656	28124715	20418	0.26
A_16_P56597731	chr11	28197213	28197272	11521	-0.013
A_16_P19191151	chr11	28253255	28253314	49215	-0.333
A_18_P11037888	chr11	28318999	28319058	32324	0.307
A_16_P39308057	chr11	28368452	28368511	23330	-0.132
A_16_P02417113	chr11	28464346	28464405	29999	0.347
A_18_P18758117	chr11	28509211	28509270	29959	0.24
A_16_P19191901	chr11	28587281	28587340	36970	0.298
A_16_P56598508	chr11	28651907	28651966	56629	-0.433
A_16_P02417507	chr11	28698372	28698431	47003	-0.04
A_16_P56598797	chr11	28824561	28824620	4466	-0.172
A_16_P56599016	chr11	28933235	28933294	16644	-0.516
A_16_P39309520	chr11	28980969	28981028	41734	-0.304
A_16_P19193104	chr11	29062145	29062204	53858	0.111
A_16_P39309785	chr11	29109744	29109803	59708	-0.047
A_16_P19193289	chr11	29155185	29155244	38078	-0.062
A_16_P19193418	chr11	29210783	29210842	21277	-0.108
A_16_P19193558	chr11	29265863	29265922	39314	-0.059
A_16_P19193862	chr11	29375309	29375368	28768	0.187
A_16_P19193971	chr11	29427889	29427948	33236	-0.443
A_16_P19194025	chr11	29472446	29472505	57900	-0.404
A_16_P19194279	chr11	29570527	29570586	43836	0.03
A_16_P19194424	chr11	29628642	29628701	58671	-0.327
A_16_P02418961	chr11	29710955	29711014	20942	-0.562
A_16_P02419029	chr11	29772573	29772632	51268	0.073
A_16_P56600779	chr11	29865305	29865364	60472	-0.451
A_16_P19195006	chr11	29911189	29911248	40475	-0.188
A_16_P19195212	chr11	30000698	30000757	40365	0.069
A_16_P19195463	chr11	30097972	30098031	7351	0.016
A_16_P19195579	chr11	30146135	30146194	30884	-0.32
A_16_P19195771	chr11	30226539	30226598	2016	-0.086
A_18_P11046376	chr11	30252737	30252796	517	-0.019
A_16_P19195847	chr11	30254013	30254072	5037	-0.225
A_16_P32876924	chr11	30255064	30255123	36179	0.044
A_16_P19195854	chr11	30255810	30255869	50330	-0.629
A_16_P39312482	chr11	30256470	30256529	40191	0.132
A_16_P56601629	chr11	30339029	30339088	46515	-0.262
A_18_P11046105	chr11	30432390	30432449	47216	-0.107
A_16_P39313113	chr11	30504467	30504526	18493	0.204
A_16_P19196860	chr11	30615127	30615186	26041	0.189
A_16_P19197107	chr11	30733655	30733714	59124	-0.093
A_16_P19197292	chr11	30796545	30796604	17824	0.27
A_18_P11042963	chr11	30896464	30896523	19750	-0.273
A_16_P19197716	chr11	30949381	30949440	44678	0.066
A_18_P11047970	chr11	31024178	31024237	12430	0.101
A_16_P02421018	chr11	31118027	31118086	2124	-0.449
A_16_P39314902	chr11	31172410	31172469	43669	0.346
A_16_P39315082	chr11	31256046	31256105	19839	0.245
A_18_P11046174	chr11	31330417	31330476	48799	0.185
A_16_P19198823	chr11	31406557	31406616	24617	0.277
A_16_P19199073	chr11	31509536	31509595	33376	0.317
A_16_P56603560	chr11	31555743	31555802	50503	-0.428
A_16_P39315905	chr11	31584329	31584388	9413	0.488
A_16_P02421755	chr11	31610782	31610841	55024	-0.489
A_16_P39316055	chr11	31656451	31656510	31112	0.485
A_16_P19199472	chr11	31683487	31683546	7558	0.059
A_16_P39316271	chr11	31732315	31732374	58818	-0.196
A_16_P19199672	chr11	31772852	31772911	13740	0.093
A_16_P39316392	chr11	31785855	31785914	39209	0.017
A_16_P02422055	chr11	31802384	31802443	60246	0.07
A_16_P19199780	chr11	31807748	31807807	54516	-0.269
A_16_P32878965	chr11	31816119	31816178	44870	-0.098
A_16_P19199833	chr11	31821792	31821851	39454	-0.523
A_16_P02422121	chr11	31831292	31831351	26271	0.095
A_16_P02422135	chr11	31837821	31837880	2693	0.299
A_16_P19200138	chr11	31926025	31926084	17065	0.67
A_16_P02422347	chr11	31978317	31978376	14519	0.26
A_16_P02422471	chr11	32045836	32045895	8243	-0.158
A_18_P11054847	chr11	32093444	32093503	39643	-0.301
A_16_P19200794	chr11	32182723	32182782	53561	-0.138
A_16_P19201027	chr11	32277013	32277072	43369	-0.073
A_16_P02422867	chr11	32329292	32329351	48753	-0.108
A_16_P19201318	chr11	32397377	32397436	41961	0.188
A_18_P11055001	chr11	32413410	32413469	35528	0.116
A_16_P02423015	chr11	32418111	32418170	27351	-0.181
A_16_P39318135	chr11	32434754	32434813	32116	0.301
A_16_P19201459	chr11	32444502	32444559	61911	-0.252
A_16_P02423063	chr11	32450653	32450712	24606	-0.669
A_16_P02423147	chr11	32503577	32503636	44249	0.237
A_16_P39318614	chr11	32623291	32623350	47590	-0.124
A_16_P56605245	chr11	32737546	32737605	18461	-0.073
A_16_P19202211	chr11	32810417	32810476	33230	-0.118
A_16_P19202374	chr11	32874778	32874837	6349	0.321
A_16_P56605561	chr11	32933715	32933774	12754	-0.251
A_16_P02423737	chr11	33008192	33008251	45668	-0.371
A_16_P39319528	chr11	33068986	33069045	51325	-0.145
A_16_P19203048	chr11	33162915	33162974	22918	-0.072
A_16_P19203213	chr11	33249368	33249427	32821	0.718
A_16_P02424161	chr11	33314644	33314703	26308	0.522
A_16_P19203490	chr11	33366161	33366220	42000	-0.059
A_16_P56606185	chr11	33498352	33498411	19001	-0.227
A_16_P19204080	chr11	33595265	33595324	54432	0.451
A_18_P11055233	chr11	33640450	33640509	41063	0.094
A_16_P02424760	chr11	33696334	33696393	20759	0.16
A_16_P19204416	chr11	33727956	33728015	48711	0.363
A_16_P02424826	chr11	33740258	33740317	38247	-0.072
A_16_P19204470	chr11	33746765	33746824	49028	-0.151
A_16_P19204473	chr11	33751261	33751320	53967	0.363
A_18_P11058478	chr11	33756844	33756903	18004	-0.3
A_16_P19204549	chr11	33777224	33777283	58480	0.025
A_18_P11058480	chr11	33824834	33824893	4822	0.298
A_16_P02425006	chr11	33868984	33869043	8525	-0.457
A_18_P11058674	chr11	33882784	33882843	37136	0.28
A_16_P39321615	chr11	33889514	33889573	202	0.462
A_16_P19204817	chr11	33895269	33895328	48488	-0.41
A_16_P02425060	chr11	33900463	33900522	14891	-0.3
A_16_P02425067	chr11	33906031	33906090	1640	0.018
A_18_P18776981	chr11	33937320	33937379	18562	-0.241
A_16_P56606927	chr11	33998766	33998825	47696	0.496
A_16_P02425281	chr11	34067288	34067347	62103	-0.391
A_16_P39322065	chr11	34077278	34077337	52608	0.541
A_18_P11058297	chr11	34086328	34086387	35055	0.462
A_16_P19205321	chr11	34099065	34099124	38180	-0.102
A_16_P19205365	chr11	34114944	34115003	1686	-0.395
A_16_P39322221	chr11	34124059	34124118	8424	0.098
A_16_P19205483	chr11	34152764	34152823	42211	0.365
A_16_P02425570	chr11	34230122	34230181	51954	-0.797
A_16_P19205895	chr11	34292499	34292558	5229	-0.045
A_16_P19206088	chr11	34365736	34365795	23764	0.144
A_16_P19206285	chr11	34451735	34451794	44889	-0.088
A_18_P11058787	chr11	34466116	34466175	34324	0.203
A_16_P19206359	chr11	34475657	34475716	36726	-0.022
A_16_P19206380	chr11	34481449	34481508	10772	0.235
A_16_P32885636	chr11	34485753	34485812	33048	-0.126
A_16_P02425973	chr11	34490467	34490526	22243	-0.139
A_16_P32885785	chr11	34501018	34501077	42042	-0.233
A_18_P11058427	chr11	34607791	34607850	53164	-0.011
A_16_P02426337	chr11	34695314	34695373	49571	-0.36
A_16_P02426392	chr11	34764178	34764237	9831	0.309
A_18_P18782525	chr11	34851363	34851422	60515	0.363
A_18_P18781498	chr11	34932991	34933050	28154	-0.025
A_16_P19207455	chr11	34942566	34942625	10433	0.221
A_16_P02426611	chr11	34954912	34954971	9356	0.222
A_16_P02426641	chr11	34977829	34977888	1482	0.075
A_16_P39324538	chr11	34999487	34999546	44361	0.302
A_16_P02426684	chr11	35010177	35010236	7201	0.164
A_18_P11056970	chr11	35058865	35058924	33715	0.66
A_16_P19207943	chr11	35145389	35145448	38328	0.181
A_16_P19207990	chr11	35162079	35162138	46774	0.55
A_16_P19208037	chr11	35176157	35176216	2538	0.168
A_16_P19208095	chr11	35195044	35195103	38910	0.423
A_16_P19208182	chr11	35221798	35221857	36629	0.646
A_16_P19208235	chr11	35237678	35237737	62247	0.045
A_16_P19208269	chr11	35247727	35247786	40235	-0.051
A_16_P02427131	chr11	35274523	35274582	31344	0.043
A_16_P19208384	chr11	35287692	35287751	48495	0.219
A_16_P19208529	chr11	35336883	35336942	28943	0.102
A_16_P19208591	chr11	35356657	35356716	185	-0.276
A_16_P19208657	chr11	35377759	35377818	43670	-0.014
A_16_P02427407	chr11	35409874	35409933	47504	0.1
A_16_P19208839	chr11	35436121	35436180	21543	-0.044
A_16_P19208923	chr11	35462985	35463044	29653	0.254
A_16_P02427647	chr11	35563133	35563192	1569	-0.348
A_18_P11061498	chr11	35660216	35660275	41959	-0.251
A_16_P19209507	chr11	35703218	35703277	4041	0.289
A_18_P18784974	chr11	35713884	35713943	17166	0.178
A_18_P18786009	chr11	35739458	35739517	14668	0.486
A_16_P02427908	chr11	35757808	35757867	56344	0.256
A_16_P19209637	chr11	35770458	35770517	51104	0.198
A_16_P19209654	chr11	35783324	35783383	28922	0.338
A_18_P11060013	chr11	35811837	35811896	40737	0.246
A_16_P19209776	chr11	35832839	35832898	51581	0.528
A_16_P02428083	chr11	35879002	35879061	47901	0.024
A_16_P19209972	chr11	35933551	35933610	7736	0.081
A_16_P02428253	chr11	36008617	36008676	24581	0.213
A_16_P19210375	chr11	36079276	36079335	11275	-0.346
A_16_P02428483	chr11	36158912	36158971	7328	0.303
A_16_P02428546	chr11	36203824	36203883	3487	-0.21
A_18_P11062884	chr11	36281132	36281191	27610	-0.018
A_16_P56610587	chr11	36354034	36354093	39064	-0.138
A_16_P55108815	chr11	36435031	36435088	27735	0.348
A_16_P19211405	chr11	36485197	36485256	42921	0.756
A_16_P39328646	chr11	36571857	36571916	11000	0.352
A_16_P19211624	chr11	36590980	36591039	61645	-0.453
A_16_P19211628	chr11	36593032	36593091	16629	0.312
A_16_P19211638	chr11	36595971	36596030	23478	0.407
A_16_P32889890	chr11	36597962	36598021	51179	0.41
A_16_P32890011	chr11	36600178	36600237	38238	-0.299
A_16_P19211686	chr11	36613641	36613700	40681	0.333
A_14_P122206	chr11	36614607	36614666	16890	0.053
A_16_P02429137	chr11	36616830	36616889	48553	0.087
A_16_P02429140	chr11	36618307	36618366	48567	-0.045
A_16_P19211705	chr11	36619104	36619163	40731	-0.074
A_18_P11065337	chr11	36652968	36653027	30007	-0.165
A_18_P11063474	chr11	36724516	36724575	13035	0.059
A_16_P39329179	chr11	36779333	36779392	51123	0.245
A_16_P19212379	chr11	36879269	36879328	14092	0.092
A_16_P02429631	chr11	36923411	36923470	772	0.02
A_16_P19212627	chr11	36973923	36973982	38514	-0.021
A_16_P19212768	chr11	37031322	37031381	35198	-0.004
A_16_P19213066	chr11	37146724	37146783	15592	-0.373
A_16_P19213275	chr11	37258785	37258844	28526	-0.193
A_16_P19213367	chr11	37305602	37305661	37154	-0.167
A_16_P19213562	chr11	37411105	37411164	37396	-0.188
A_16_P19213791	chr11	37509447	37509506	2598	0.127
A_16_P19213946	chr11	37584304	37584363	53211	0.224
A_16_P19214170	chr11	37698368	37698427	23085	-0.051
A_16_P19214373	chr11	37785083	37785142	7674	-0.401
A_18_P11068524	chr11	37859093	37859152	4853	0.198
A_16_P02431008	chr11	37975195	37975254	10740	-0.001
A_18_P11069618	chr11	38035794	38035853	14163	-0.188
A_16_P02431185	chr11	38105258	38105317	11759	-0.412
A_16_P39332336	chr11	38177006	38177065	7931	-0.398
A_16_P19215393	chr11	38237889	38237948	9036	0.454
A_16_P19215540	chr11	38327620	38327679	35540	0.099
A_16_P39332715	chr11	38382913	38382972	56274	-0.01
A_16_P19215797	chr11	38450888	38450947	20110	-0.078
A_16_P19216008	chr11	38562638	38562697	3505	-0.516
A_16_P02431832	chr11	38643766	38643825	60105	-0.01
A_16_P02431978	chr11	38735187	38735246	46404	-0.376
A_16_P19216523	chr11	38781378	38781437	36140	0.235
A_16_P39333745	chr11	38852392	38852451	50008	-0.129
A_16_P19216795	chr11	38909932	38909991	15098	0.138
A_16_P19216973	chr11	38990589	38990648	9854	0.042
A_16_P19217084	chr11	39041619	39041678	30908	0.086
A_18_P11073109	chr11	39109450	39109509	2564	0.182
A_18_P11071609	chr11	39168986	39169045	18070	0.133
A_18_P11070171	chr11	39233962	39234021	28921	-0.389
A_16_P19217770	chr11	39355924	39355983	29350	-0.126
A_16_P19217894	chr11	39437102	39437161	17531	-0.042
A_16_P19218023	chr11	39485897	39485956	50747	0.394
A_16_P19218305	chr11	39605060	39605119	20811	-0.506
A_16_P19218408	chr11	39650763	39650822	27573	0.07
A_16_P19218628	chr11	39733349	39733408	20345	0.097
A_16_P19218864	chr11	39853613	39853672	60218	0.053
A_16_P19219102	chr11	39979653	39979712	42328	-0.233
A_16_P02433630	chr11	40041124	40041183	14567	-0.467
A_18_P18799093	chr11	40107032	40107091	45326	-0.137
A_16_P19219585	chr11	40195189	40195248	28602	-0.091
A_16_P19219779	chr11	40262013	40262072	57389	-0.139
A_16_P19219940	chr11	40315949	40316008	1526	-0.199
A_16_P19220206	chr11	40428726	40428785	14109	-0.271
A_16_P02434332	chr11	40489358	40489417	60578	-0.473
A_16_P56617444	chr11	40550954	40551013	55906	-0.069
A_16_P02434513	chr11	40606080	40606139	18244	-0.087
A_16_P19220765	chr11	40652222	40652281	27832	0.025
A_18_P18803542	chr11	40723892	40723951	25917	-0.12
A_16_P02434793	chr11	40816733	40816792	31455	-0.2
A_16_P02434868	chr11	40862781	40862840	42188	-0.068
A_16_P02434959	chr11	40929426	40929485	6104	-0.035
A_16_P02435064	chr11	40997425	40997484	5259	-0.365
A_16_P19221767	chr11	41059923	41059982	20211	-0.009
A_16_P02435283	chr11	41139872	41139930	55373	-0.119
A_16_P19222223	chr11	41243496	41243555	46658	-0.624
A_16_P39339599	chr11	41338195	41338254	21231	-0.437
A_16_P19222712	chr11	41413659	41413718	54423	0.013
A_18_P11077065	chr11	41460189	41460248	23674	-0.185
A_18_P11076860	chr11	41546203	41546262	4495	-0.343
A_16_P19223209	chr11	41612947	41613006	9151	0.08
A_16_P56619180	chr11	41698336	41698395	30958	0.159
A_16_P19223591	chr11	41843891	41843950	26096	-0.038
A_16_P19223868	chr11	41961810	41961869	31575	0.173
A_16_P19224079	chr11	42043719	42043778	29709	-0.447
A_16_P19224244	chr11	42106724	42106783	7511	-0.124
A_18_P11081450	chr11	42201546	42201605	62463	0.222
A_16_P02436806	chr11	42248093	42248152	9494	-0.033
A_16_P39341831	chr11	42364051	42364110	36817	-0.448
A_16_P19224856	chr11	42432343	42432402	4063	-0.33
A_16_P19224970	chr11	42484715	42484774	40488	-0.138
A_16_P02437215	chr11	42578274	42578333	30442	-0.067
A_16_P39342418	chr11	42634178	42634237	38747	-0.028
A_16_P19225638	chr11	42771682	42771741	14492	0.232
A_16_P02437622	chr11	42861851	42861910	22678	-0.08
A_16_P02437679	chr11	42922228	42922287	8175	-0.012
A_18_P11077582	chr11	43018124	43018183	22248	-0.155
A_18_P11082668	chr11	43066250	43066309	8502	-0.484
A_16_P39343540	chr11	43143645	43143704	1641	-0.786
A_18_P11081548	chr11	43219570	43219629	40462	-0.241
A_16_P19226689	chr11	43275890	43275949	6971	-0.24
A_16_P19226885	chr11	43359529	43359588	44731	0.445
A_16_P32891379	chr11	43419679	43419738	50068	-0.183
A_16_P56622744	chr11	43552308	43552367	23834	-0.533
A_16_P39344741	chr11	43650503	43650562	34559	0.034
A_16_P19227761	chr11	43713926	43713985	39682	0.184
A_16_P02438849	chr11	43802702	43802761	44940	-0.146
A_16_P19228182	chr11	43890212	43890271	26446	0.288
A_16_P02439058	chr11	43941100	43941159	46424	0.143
A_16_P19228534	chr11	44033222	44033281	2578	0.29
A_16_P56623682	chr11	44111735	44111794	13223	-0.057
A_16_P19228748	chr11	44131586	44131645	17462	0.316
A_16_P02439345	chr11	44158143	44158202	24551	-0.227
A_16_P39346080	chr11	44187905	44187964	1068	0.183
A_16_P02439433	chr11	44223655	44223714	48685	-0.342
A_16_P56623890	chr11	44234847	44234906	34236	0.072
A_14_P110853	chr11	44255643	44255702	*25487,28370,40912,46597,62264	-0.257
A_16_P56623930	chr11	44262904	44262963	10414	0.156
A_18_P11084652	chr11	44284431	44284490	7335	0.29
A_16_P19229178	chr11	44293116	44293175	57477	0.307
A_16_P56623979	chr11	44304968	44305027	30741	0.423
A_16_P02439600	chr11	44316185	44316244	9315	0.014
A_16_P19229276	chr11	44326804	44326863	26770	0.161
A_16_P19229433	chr11	44373975	44374034	57864	0.159
A_16_P19229635	chr11	44452984	44453043	52583	0.335
A_16_P56624418	chr11	44532007	44532066	8090	-0.198
A_16_P02439990	chr11	44588465	44588524	3000	0.202
A_16_P56624534	chr11	44596448	44596507	49076	-0.382
A_16_P02440032	chr11	44610999	44611058	20076	-0.031
A_16_P02440055	chr11	44622865	44622913	56474	0.183
A_16_P56624607	chr11	44631867	44631926	43444	-0.071
A_16_P02440080	chr11	44638765	44638823	39080	0.085
A_16_P56624796	chr11	44725604	44725663	22959	0.233
A_16_P56624919	chr11	44803303	44803362	9962	-0.014
A_16_P19230760	chr11	44903363	44903422	21817	0.217
A_16_P02440627	chr11	44982202	44982261	11475	0.026
A_16_P02440716	chr11	45048262	45048321	2848	0.098
A_16_P02440775	chr11	45098308	45098367	1639	0.412
A_16_P02440844	chr11	45155785	45155844	44950	-0.102
A_16_P19231553	chr11	45222450	45222509	28794	0.182
A_16_P56625880	chr11	45295503	45295562	4995	0.098
A_18_P11085161	chr11	45373328	45373387	20810	0.331
A_18_P11090934	chr11	45442928	45442987	60817	-0.561
A_16_P02441416	chr11	45507207	45507266	27518	-0.014
A_16_P19232439	chr11	45553869	45553928	13218	-0.421
A_16_P19232682	chr11	45644811	45644870	32499	0.107
A_16_P02441715	chr11	45710677	45710736	36153	-0.646
A_16_P02441824	chr11	45775577	45775636	23052	0.195
A_14_P110747	chr11	45826054	45826102	42611	0.235
A_18_P11089023	chr11	45829075	45829134	40902	-0.586
A_16_P02441885	chr11	45830594	45830652	47444	0.017
A_16_P39350392	chr11	45831887	45831946	5993	0.294
A_16_P19233141	chr11	45834381	45834440	5059	0.017
A_16_P02441955	chr11	45883440	45883499	53112	-0.296
A_16_P56627135	chr11	45909896	45909955	12824	-0.733
A_16_P19233326	chr11	45913537	45913596	56743	0.734
A_16_P02442013	chr11	45920011	45920060	10230	0.572
A_18_P18821647	chr11	45922949	45922997	2102	0.188
A_16_P19233371	chr11	45925817	45925865	24872	-0.159
A_18_P11089259	chr11	45931208	45931258	59256	0.717
A_16_P19233397	chr11	45933706	45933761	2118	0.222
A_18_P11088618	chr11	45935147	45935191	56904	0.146
A_16_P19233406	chr11	45936924	45936983	24088	-0.218
A_16_P19233413	chr11	45938855	45938905	46159	-0.042
A_18_P11089377	chr11	45972820	45972879	35585	0.009
A_16_P02442203	chr11	46024843	46024902	6447	0.51
A_16_P19233712	chr11	46042957	46043016	53022	-0.06
A_16_P56627269	chr11	46083121	46083180	53427	-0.269
A_16_P19233909	chr11	46110542	46110601	45171	0.208
A_16_P19233958	chr11	46125695	46125754	16807	-0.419
A_16_P19234003	chr11	46138777	46138836	23694	0.248
A_16_P39351464	chr11	46188995	46189054	19633	-0.185
A_16_P02442542	chr11	46264069	46264128	62533	-0.023
A_18_P11089043	chr11	46368285	46368344	51751	-0.274
A_16_P39352207	chr11	46477241	46477300	30801	-0.334
A_16_P02442991	chr11	46548409	46548468	5686	0.086
A_16_P19235166	chr11	46612709	46612768	30444	-0.087
A_16_P19235401	chr11	46712114	46712173	41630	-0.487
A_16_P32898585	chr11	46722396	46722440	1495	0.333
A_16_P19235435	chr11	46723301	46723360	39931	-0.168
A_16_P32898616	chr11	46724154	46724213	35800	0.226
A_16_P02443230	chr11	46725628	46725678	48747	0.049
A_16_P32898718	chr11	46727442	46727490	54794	-0.436
A_16_P19235475	chr11	46741976	46742034	55614	-0.236
A_16_P02443256	chr11	46745479	46745533	4588	-0.416
A_18_P11089566	chr11	46749796	46749846	35337	-0.087
A_16_P56627920	chr11	46753767	46753826	22048	-0.282
A_16_P19235501	chr11	46760758	46760816	43338	-0.691
A_18_P11089933	chr11	46811511	46811570	62311	-0.499
A_16_P19235741	chr11	46862003	46862062	46331	0.369
A_16_P39353278	chr11	46883991	46884050	4138	-0.494
A_16_P19235813	chr11	46891862	46891921	18777	-0.067
A_18_P11092215	chr11	46908247	46908305	23625	-0.406
A_16_P02443524	chr11	46930170	46930229	27893	-0.068
A_16_P19235931	chr11	46936411	46936470	45753	0.054
A_16_P02443559	chr11	46953835	46953894	24920	-0.023
A_16_P39353675	chr11	47043686	47043745	54253	-0.011
A_16_P19236271	chr11	47111104	47111163	47177	0.217
A_18_P11091025	chr11	47203753	47203812	59129	-0.053
A_18_P18825837	chr11	47239096	47239155	28998	0.011
A_16_P39354150	chr11	47242111	47242170	58301	-0.048
A_14_P127857	chr11	47246191	47246250	51363	-0.105
A_16_P32900941	chr11	47250609	47250668	17659	-0.027
A_16_P02443928	chr11	47257970	47258029	39875	0.05
A_16_P02443937	chr11	47261354	47261406	33797	-0.203
A_16_P56628454	chr11	47263368	47263427	59640	0.258
A_16_P02443943	chr11	47265111	47265170	44653	0.26
A_16_P02443947	chr11	47267700	47267753	40256	0.469
A_16_P19236647	chr11	47269050	47269104	48840	0.507
A_18_P18824496	chr11	47300488	47300547	20439	0.253
A_16_P32902025	chr11	47352955	47353014	3336	0.081
A_16_P02444085	chr11	47358107	47358164	42703	0.286
A_16_P56628531	chr11	47361451	47361510	49353	0.17
A_16_P19236894	chr11	47367377	47367435	26759	0.057
A_16_P56628537	chr11	47373158	47373214	21006	0.191
A_14_P115513	chr11	47383292	47383351	60711	-0.46
A_16_P02444177	chr11	47429572	47429631	59063	0.276
A_18_P11091656	chr11	47432028	47432075	52084	-0.113
A_18_P11092053	chr11	47434027	47434071	21377	-0.028
A_16_P19237044	chr11	47435386	47435430	48099	-0.369
A_16_P02444189	chr11	47437970	47438029	22815	0.178
A_16_P02444208	chr11	47448823	47448882	34714	0.292
A_16_P02444214	chr11	47461193	47461252	47554	0.371
A_16_P19237103	chr11	47463567	47463612	12221	0.215
A_16_P56628623	chr11	47465097	47465145	4888	-0.088
A_16_P56628625	chr11	47467399	47467458	50804	-0.065
A_16_P02444221	chr11	47470141	47470197	23967	0.621
A_16_P32903439	chr11	47545466	47545525	53927	0.266
A_16_P56628679	chr11	47601274	47601333	19735	-0.283
A_14_P200290	chr11	47602128	47602181	42448	0.045
A_16_P56628682	chr11	47603076	47603135	3516	0.473
A_18_P11091573	chr11	47605132	47605191	40684	-0.555
A_16_P32903794	chr11	47606060	47606119	25055	-0.441
A_16_P32904278	chr11	47690475	47690534	44165	-0.149
A_16_P02444561	chr11	47739637	47739696	52915	-0.509
A_16_P02444679	chr11	47834409	47834468	14123	0.201
A_16_P02444734	chr11	47892538	47892597	13347	0.174
A_16_P19238123	chr11	47953428	47953487	61917	0.379
A_16_P19238194	chr11	47997461	47997520	58612	-0.142
A_16_P02444847	chr11	48014539	48014598	49570	-0.21
A_18_P11091122	chr11	48044621	48044680	61840	-0.264
A_18_P11094852	chr11	48058624	48058683	2237	0.269
A_16_P19238429	chr11	48084116	48084175	49044	0.728
A_16_P02445023	chr11	48126003	48126062	36781	-0.576
A_16_P02445060	chr11	48149032	48149091	3118	0.07
A_16_P32905844	chr11	48164483	48164542	52350	-0.237
A_16_P56629335	chr11	48230038	48230097	45515	-0.427
A_16_P02445254	chr11	48293696	48293755	40499	-0.228
A_18_P11096651	chr11	48342642	48342701	57177	0.372
A_16_P19239039	chr11	48388696	48388755	16033	0.077
A_14_P103784	chr11	48466844	48466903	40012	0.221
A_18_P11092672	chr11	48519320	48519379	10381	0.3
A_16_P39357124	chr11	48588884	48588943	21451	0.312
A_18_P11093409	chr11	48655486	48655545	46032	0.105
A_16_P55120911	chr11	48738913	48738971	50238	0.45
A_18_P11093224	chr11	48929651	48929710	61311	0.247
A_16_P02445467	chr11	48996447	48996506	31319	-0.117
A_16_P56630132	chr11	49042088	49042147	54034	0.282
A_16_P02445562	chr11	49156139	49156198	52038	0.11
A_18_P11096649	chr11	49242235	49242294	45313	0.064
A_16_P39358429	chr11	49339004	49339063	48212	-0.018
A_16_P39358577	chr11	49394195	49394254	44167	0.117
A_16_P56630794	chr11	49488566	49488625	60011	-0.329
A_18_P11097667	chr11	49532584	49532643	50587	0.039
A_16_P02445848	chr11	49578645	49578704	17008	0.042
A_18_P11094568	chr11	49683231	49683290	29541	-0.171
A_18_P11100340	chr11	49733000	49733059	45182	0.938
A_16_P02445972	chr11	49778977	49779036	19683	-0.285
A_16_P19241970	chr11	49919769	49919828	48498	0.146
A_16_P02446092	chr11	50008032	50008091	6909	0.357
A_16_P02446111	chr11	50059430	50059489	45631	-0.216
A_18_P11098877	chr11	50140206	50140265	5904	0.042
A_16_P02446221	chr11	50199555	50199614	25880	-0.53
A_16_P56631976	chr11	50282758	50282817	52905	0.013
A_16_P19242713	chr11	50367331	50367390	21793	0.165
A_16_P56632232	chr11	50453215	50453274	53690	-0.388
A_16_P56632280	chr11	50515818	50515875	24681	0.168
A_16_P56632358	chr11	50595407	50595466	53743	0.225
A_16_P56632424	chr11	51222352	51222411	17546	0.407
A_16_P56632448	chr11	51297487	51297546	51810	0.2
A_18_P18834035	chr11	51395341	51395400	14446	0.129
A_16_P02446378	chr11	51481529	51481588	471	-0.334
A_18_P11099701	chr11	51538592	51538651	46441	-0.276
A_16_P55117240	chr11	54829323	54829382	58684	0.237
A_16_P55109034	chr11	54889723	54889782	22194	0.354
A_16_P56632885	chr11	54973208	54973267	34527	0.163
A_16_P02446406	chr11	55050707	55050762	4085	-0.323
A_16_P19243293	chr11	55119736	55119795	15864	0.308
A_16_P39361364	chr11	55205696	55205755	32292	0.122
A_16_P39361515	chr11	55276892	55276951	58832	0.016
A_16_P02446685	chr11	55321860	55321919	17529	0.348
A_18_P11102566	chr11	55375127	55375186	4875	0.27
A_16_P19243906	chr11	55438414	55438473	25122	-0.174
A_16_P19244029	chr11	55495875	55495934	4284	-0.079
A_16_P56633802	chr11	55547050	55547109	50167	-0.045
A_16_P02447056	chr11	55622470	55622529	53073	0.173
A_16_P39362450	chr11	55685486	55685545	44760	0.116
A_16_P19244660	chr11	55740538	55740597	31030	-0.149
A_16_P19244770	chr11	55797810	55797869	49676	-0.105
A_16_P02447379	chr11	55879559	55879618	36541	-0.031
A_18_P18838985	chr11	55931049	55931108	14909	0.313
A_16_P02447502	chr11	55980347	55980406	52306	-0.03
A_18_P11102953	chr11	56066007	56066066	19603	-0.256
A_16_P19245437	chr11	56124542	56124601	46991	0.028
A_16_P19245604	chr11	56188940	56188999	32639	-0.199
A_18_P11105413	chr11	56251991	56252050	33533	-0.03
A_16_P39363892	chr11	56313831	56313890	39751	0.033
A_16_P19246033	chr11	56371301	56371360	1338	0.141
A_16_P39364128	chr11	56416063	56416122	49354	-0.486
A_16_P02448130	chr11	56461267	56461326	35695	-0.152
A_16_P39364378	chr11	56538038	56538097	5129	-0.094
A_16_P39364493	chr11	56582515	56582574	4183	0.095
A_16_P19246646	chr11	56649924	56649983	33005	-0.228
A_16_P56635591	chr11	56697998	56698057	53941	-0.399
A_18_P11103642	chr11	56746498	56746557	18152	0.114
A_16_P19246926	chr11	56814759	56814818	11680	0.284
A_16_P02448583	chr11	56872403	56872462	32010	0.073
A_16_P02448704	chr11	56957932	56957991	14239	-0.327
A_16_P19247392	chr11	57017524	57017583	38302	-0.586
A_16_P02448844	chr11	57062664	57062723	33661	-0.112
A_16_P02448984	chr11	57139699	57139758	38937	-0.22
A_18_P18842695	chr11	57251708	57251767	38956	0.56
A_16_P19248164	chr11	57336601	57336660	12293	0.352
A_16_P32913652	chr11	57365022	57365077	37985	-0.523
A_16_P39366319	chr11	57368920	57368979	8570	0.225
A_18_P11103467	chr11	57374269	57374328	56349	0.185
A_18_P11105417	chr11	57377525	57377584	39579	-0.153
A_18_P11101381	chr11	57381460	57381519	17185	0.096
A_16_P02449315	chr11	57394572	57394631	16081	-0.401
A_16_P02449365	chr11	57425811	57425870	11378	0.398
A_14_P124396	chr11	57426968	57427023	4306	-0.088
A_16_P39366472	chr11	57427665	57427724	17464	-0.15
A_16_P32914083	chr11	57428212	57428270	35293	0.124
A_16_P19248379	chr11	57429219	57429278	42250	0.359
A_16_P02449451	chr11	57480425	57480484	6743	0.291
A_16_P19248644	chr11	57543379	57543438	1923	0.179
A_16_P02449610	chr11	57593275	57593334	43824	0.002
A_16_P19248860	chr11	57644690	57644749	50313	-0.144
A_16_P19248961	chr11	57703580	57703639	9788	-0.165
A_16_P02449791	chr11	57788307	57788366	60513	-0.349
A_16_P56637656	chr11	57887379	57887438	52078	-0.099
A_16_P19249465	chr11	57944568	57944627	49291	0.077
A_16_P02450112	chr11	58035504	58035563	30803	-0.176
A_16_P19249882	chr11	58159608	58159667	53052	-0.024
A_16_P32916531	chr11	58294756	58294815	28140	-0.214
A_18_P11110556	chr11	58344721	58344780	21920	0.2
A_16_P19250369	chr11	58401421	58401480	61788	-0.549
A_16_P02450581	chr11	58461400	58461459	21029	-0.403
A_16_P02450636	chr11	58525697	58525756	32179	-0.221
A_16_P19250606	chr11	58572683	58572742	13071	-0.447
A_16_P56639217	chr11	58653750	58653809	6745	-0.089
A_16_P02450848	chr11	58766191	58766250	3216	-0.093
A_16_P19251085	chr11	58846864	58846923	23759	0.341
A_18_P11110767	chr11	58877330	58877389	21226	0.056
A_16_P02450925	chr11	58883754	58883813	8750	0.298
A_16_P56639880	chr11	58887134	58887193	43307	-0.275
A_16_P39369384	chr11	58890486	58890545	27138	-0.31
A_16_P19251194	chr11	58893370	58893429	62240	-0.371
A_16_P56639919	chr11	58911558	58911617	18698	0.008
A_16_P19251251	chr11	58915685	58915744	61375	-0.177
A_16_P39369455	chr11	58917343	58917402	37503	-0.04
A_16_P19251261	chr11	58919105	58919164	42221	-0.02
A_16_P39369472	chr11	58921630	58921689	2123	-0.06
A_16_P02451001	chr11	58941983	58942042	45956	0.198
A_16_P19251509	chr11	59020612	59020671	21853	0.047
A_16_P19251654	chr11	59089978	59090036	12685	-0.255
A_18_P11111860	chr11	59220957	59221016	46191	-0.818
A_16_P19252044	chr11	59295250	59295309	52724	-0.277
A_16_P19252205	chr11	59362858	59362917	46488	-0.074
A_16_P39370565	chr11	59410276	59410335	21854	-0.348
A_18_P11110057	chr11	59490157	59490216	35170	0.071
A_18_P11108349	chr11	59573769	59573828	26574	-0.15
A_16_P19252765	chr11	59598417	59598476	3394	-0.018
A_16_P19252773	chr11	59601302	59601361	59445	-0.049
A_16_P32920700	chr11	59604747	59604806	34578	-0.059
A_16_P02451895	chr11	59609672	59609731	16240	-0.767
A_18_P11110152	chr11	59612726	59612785	38862	0.063
A_16_P02451934	chr11	59632001	59632060	32275	-0.102
A_16_P19252945	chr11	59679631	59679690	10421	-0.154
A_16_P56641099	chr11	59746854	59746913	22097	-0.517
A_16_P32921246	chr11	59837705	59837764	38717	-0.589
A_16_P19253315	chr11	59857374	59857433	45071	-0.483
A_16_P39371633	chr11	59859347	59859406	26706	0.312
A_16_P19253326	chr11	59861112	59861171	55768	-0.383
A_18_P11115116	chr11	59863997	59864056	57119	0.056
A_16_P19253343	chr11	59865868	59865927	14896	-0.383
A_16_P19253437	chr11	59927066	59927125	47686	0.067
A_16_P19253676	chr11	60043725	60043784	12602	0.004
A_18_P11113138	chr11	60140920	60140979	56327	0.137
A_16_P02452651	chr11	60213417	60213476	42537	-0.151
A_16_P39372441	chr11	60223851	60223910	46859	-0.022
A_16_P39372455	chr11	60228050	60228109	61281	-0.253
A_16_P02452674	chr11	60229762	60229821	42720	0.321
A_16_P19254107	chr11	60233591	60233650	31258	-0.253
A_16_P19254116	chr11	60236404	60236463	18051	-0.01
A_16_P39372541	chr11	60261656	60261715	36842	0.438
A_16_P19254362	chr11	60397298	60397357	25288	-0.046
A_16_P39372868	chr11	60482296	60482355	37590	-0.366
A_16_P02452972	chr11	60530613	60530672	50600	0.005
A_16_P02453123	chr11	60624465	60624524	14993	0.226
A_16_P32924061	chr11	60635052	60635096	54154	-0.367
A_16_P32924072	chr11	60636614	60636663	42502	-0.628
A_16_P02453141	chr11	60638227	60638286	2098	0.253
A_16_P32924132	chr11	60640554	60640608	14998	0.042
A_16_P32924215	chr11	60643132	60643187	58765	-0.08
A_16_P56642931	chr11	60735902	60735961	28233	0.003
A_16_P02453412	chr11	60823746	60823805	46158	0.317
A_16_P02453496	chr11	60880544	60880603	29051	0.334
A_16_P19255660	chr11	60948917	60948976	54306	-0.245
A_16_P02453627	chr11	61023015	61023074	3564	0.242
A_16_P02453741	chr11	61099512	61099571	22084	0.534
A_16_P56643520	chr11	61130834	61130893	60967	-0.459
A_14_P200294	chr11	61131911	61131960	47083	-0.314
A_16_P19256131	chr11	61133368	61133425	28953	0.075
A_16_P19256135	chr11	61134801	61134860	26747	0.196
A_16_P32927425	chr11	61136589	61136648	57980	-0.208
A_16_P02453815	chr11	61160741	61160800	20795	0.024
A_14_P107169	chr11	61161394	61161448	13684	0.037
A_16_P19256169	chr11	61162769	61162828	59509	0.034
A_16_P56643579	chr11	61163570	61163629	22916	0.38
A_16_P19256173	chr11	61165508	61165562	44968	0.671
A_16_P39374813	chr11	61184177	61184236	23346	0.249
A_16_P39374864	chr11	61197948	61198003	35790	0.07
A_16_P39374865	chr11	61200854	61200913	4423	-0.116
A_16_P32927898	chr11	61205589	61205648	40205	-0.119
A_16_P56643619	chr11	61210612	61210671	37780	-0.182
A_16_P02453885	chr11	61213677	61213736	10862	-0.221
A_16_P02453974	chr11	61284247	61284306	61871	0.192
A_16_P39375277	chr11	61349377	61349436	33897	0.08
A_16_P19256869	chr11	61446368	61446427	15114	-0.283
A_16_P56644024	chr11	61518724	61518783	4204	-0.394
A_16_P19257250	chr11	61560715	61560769	3065	-0.317
A_16_P02454438	chr11	61561318	61561377	23071	-0.432
A_14_P137625	chr11	61561874	61561933	33352	0.163
A_18_P11114254	chr11	61562533	61562592	31346	-0.178
A_16_P02454442	chr11	61564678	61564737	59147	-0.429
A_18_P18854876	chr11	61590925	61590984	40955	0.067
A_16_P02454604	chr11	61660078	61660137	42191	-0.043
A_16_P02454677	chr11	61717684	61717733	57418	0.5
A_16_P19257689	chr11	61720684	61720743	23077	0.332
A_16_P02454692	chr11	61726427	61726486	8143	-0.301
A_16_P19257713	chr11	61728811	61728869	62429	-0.02
A_14_P200295	chr11	61731857	61731916	21093	-0.016
A_16_P19257728	chr11	61732570	61732629	28771	0.17
A_14_P114947	chr11	61733266	61733325	51893	0.207
A_16_P19257732	chr11	61734011	61734066	24860	-0.06
A_18_P11117402	chr11	61734498	61734545	51308	0.086
A_16_P19257759	chr11	61743911	61743966	15642	0.058
A_16_P56644263	chr11	61788772	61788831	55679	-0.212
A_16_P19257898	chr11	61840997	61841056	29096	0.217
A_16_P56644502	chr11	61900387	61900446	48404	-0.043
A_14_P135894	chr11	61958418	61958477	14331	-0.075
A_18_P18855121	chr11	62031471	62031529	10474	-0.598
A_16_P02455026	chr11	62082813	62082872	16439	-0.495
A_16_P19258435	chr11	62157438	62157497	18479	-0.372
A_16_P02455179	chr11	62235269	62235328	17154	-0.292
A_16_P19258880	chr11	62330293	62330352	30583	-0.075
A_16_P32934289	chr11	62380718	62380762	60622	-0.43
A_18_P18857426	chr11	62381421	62381467	23484	-0.21
A_16_P32934333	chr11	62381722	62381766	6357	-0.424
A_14_P200296	chr11	62382179	62382228	4656	0.02
A_18_P11113993	chr11	62382542	62382601	56892	-0.103
A_16_P19259033	chr11	62383333	62383392	30505	-0.014
A_16_P19259038	chr11	62384934	62384984	29712	-0.8
A_16_P56645213	chr11	62385694	62385753	47371	0.411
A_16_P19259040	chr11	62386803	62386860	50436	-0.174
A_16_P56645215	chr11	62388227	62388286	49924	-0.259
A_16_P56645223	chr11	62395282	62395339	47533	-0.354
A_16_P19259068	chr11	62398433	62398486	28482	-1.054
A_18_P11113654	chr11	62401788	62401847	34517	-0.744
A_16_P19259085	chr11	62407089	62407148	22011	-0.403
A_16_P19259090	chr11	62410517	62410576	34333	0.411
A_16_P19259120	chr11	62424272	62424331	375	-0.457
A_16_P02455476	chr11	62439218	62439262	50133	-0.159
A_16_P32935344	chr11	62439805	62439857	37041	-0.308
A_16_P02455478	chr11	62440646	62440704	51611	-0.206
A_18_P11115973	chr11	62440905	62440964	17165	-0.032
A_16_P02455479	chr11	62441080	62441139	4399	0.302
A_16_P02455503	chr11	62458581	62458632	1178	-0.145
A_16_P56645250	chr11	62461001	62461060	30957	0.082
A_16_P19259204	chr11	62466129	62466188	59173	-0.304
A_16_P19259209	chr11	62470173	62470232	23568	-0.451
A_16_P39378102	chr11	62476884	62476931	27960	-0.3
A_16_P19259287	chr11	62493505	62493564	17680	-0.191
A_16_P19259542	chr11	62613620	62613679	14264	-0.127
A_16_P19259742	chr11	62713471	62713530	4559	-0.584
A_16_P02455896	chr11	62761748	62761807	62886	-0.228
A_16_P02455975	chr11	62849314	62849373	918	-0.557
A_16_P56645724	chr11	62916579	62916638	2184	-0.147
A_18_P18859561	chr11	63032987	63033046	23114	-0.091
A_18_P11118573	chr11	63149912	63149971	43132	-0.066
A_16_P02456223	chr11	63247966	63248025	20669	0.012
A_16_P02456334	chr11	63366620	63366678	8294	-0.332
A_16_P19260723	chr11	63400600	63400659	61931	0.071
A_16_P39379813	chr11	63410265	63410324	6856	-0.027
A_16_P19260769	chr11	63419469	63419528	52890	0.255
A_16_P32939890	chr11	63426494	63426553	38525	-0.348
A_16_P19260794	chr11	63433003	63433062	19936	-0.202
A_16_P02456434	chr11	63445529	63445588	25310	-0.509
A_16_P19261081	chr11	63578458	63578517	52460	0.329
A_16_P19261192	chr11	63627581	63627640	61159	-0.279
A_18_P11117420	chr11	63711945	63712004	20423	-0.353
A_16_P02456818	chr11	63742088	63742132	36556	-0.598
A_18_P18859319	chr11	63742545	63742589	36739	-0.132
A_16_P02456820	chr11	63743360	63743414	51069	-0.34
A_16_P32941237	chr11	63743625	63743669	54243	-0.441
A_16_P32941268	chr11	63743976	63744035	39099	-0.468
A_16_P02456963	chr11	63837286	63837345	50592	-0.1
A_16_P02457078	chr11	63894624	63894683	19343	0.244
A_16_P02457162	chr11	63950452	63950511	13156	-0.546
A_16_P02457202	chr11	63977419	63977467	18341	0.025
A_16_P56647004	chr11	63979919	63979971	48535	-0.914
A_16_P56647011	chr11	63981482	63981541	18264	-0.106
A_16_P19262184	chr11	63986401	63986460	23632	-0.367
A_16_P19262194	chr11	63990230	63990289	10221	-0.069
A_16_P56647061	chr11	64051439	64051498	29858	0.005
A_16_P02457379	chr11	64102456	64102515	47935	-0.124
A_16_P56647151	chr11	64155721	64155780	31010	-0.278
A_16_P56647381	chr11	64229387	64229446	37391	-0.275
A_16_P19262920	chr11	64303245	64303304	33683	0.215
A_16_P32944880	chr11	64358640	64358699	36987	0.281
A_18_P18863359	chr11	64361821	64361866	35762	0.027
A_18_P18862840	chr11	64364128	64364182	46237	-0.171
A_18_P18862330	chr11	64366579	64366633	24619	0.218
A_16_P32945039	chr11	64368993	64369038	33439	0.29
A_16_P19263107	chr11	64375864	64375923	3793	0.571
A_16_P02457745	chr11	64392907	64392966	23639	-0.008
A_16_P02457794	chr11	64414156	64414215	27077	-0.153
A_16_P56647773	chr11	64429141	64429200	34598	0.187
A_16_P02457869	chr11	64448738	64448797	38839	0.047
A_16_P39382802	chr11	64471619	64471678	42958	-0.528
A_16_P02457931	chr11	64482343	64482402	37005	-0.208
A_16_P39382889	chr11	64495748	64495807	16113	-0.408
A_16_P56647826	chr11	64499333	64499392	20827	0.039
A_16_P19263525	chr11	64502058	64502117	34691	0.558
A_16_P19263535	chr11	64504667	64504720	58233	-0.358
A_16_P19263541	chr11	64508339	64508392	25858	-0.442
A_16_P56647838	chr11	64516056	64516115	7901	0.013
A_16_P02457998	chr11	64519488	64519542	26376	-0.228
A_16_P19263593	chr11	64523800	64523855	39453	0.169
A_18_P11122521	chr11	64526127	64526179	39626	-0.347
A_16_P32946277	chr11	64528147	64528200	18775	-0.205
A_16_P19263646	chr11	64538902	64538961	14181	-0.149
A_14_P108967	chr11	64570971	64571030	3904	0.074
A_16_P19263741	chr11	64572777	64572836	28773	0.071
A_18_P11119923	chr11	64574203	64574254	14588	-0.324
A_16_P39383208	chr11	64575855	64575914	18951	-0.459
A_14_P105811	chr11	64578348	64578407	48670	0.018
A_16_P19264015	chr11	64672741	64672800	37147	-0.101
A_16_P19264198	chr11	64741178	64741237	47596	-0.228
A_14_P139795	chr11	64848925	64848976	*3558,29975,39487,41082,56174	-0.329
A_16_P02458518	chr11	64853543	64853602	57210	-0.196
A_16_P19264592	chr11	64914696	64914755	56932	0.139
A_14_P101302	chr11	64951267	64951326	61629	-0.015
A_16_P56648268	chr11	64958786	64958845	54946	-0.004
A_16_P56648278	chr11	64966646	64966705	25857	-0.074
A_16_P02458635	chr11	64971377	64971436	60554	-0.777
A_16_P19264692	chr11	64976536	64976595	28759	-1.099
A_16_P19264745	chr11	64996539	64996598	54201	0.338
A_14_P114156	chr11	65065048	65065107	*10342,15088,34393,47825,49550	0.035
A_16_P39384656	chr11	65095257	65095316	31224	0.12
A_16_P19265260	chr11	65212489	65212548	23142	0.142
A_16_P32952389	chr11	65268530	65268589	40505	-1.446
A_18_P11120339	chr11	65293291	65293338	15118	-0.399
A_16_P19265419	chr11	65295526	65295579	12975	0.083
A_16_P32952663	chr11	65299074	65299121	24747	-0.116
A_14_P131076	chr11	65303260	65303318	13333	-0.117
A_16_P19265445	chr11	65305060	65305104	19923	0.005
A_16_P02459061	chr11	65306264	65306320	18247	0.595
A_16_P56648590	chr11	65313024	65313083	22749	-0.452
A_16_P56648602	chr11	65316537	65316596	14566	0.496
A_16_P19265487	chr11	65320084	65320139	45454	-0.786
A_16_P02459096	chr11	65324683	65324742	21883	-0.211
A_16_P19265543	chr11	65340582	65340641	42327	0.41
A_16_P56648689	chr11	65425486	65425545	9567	0.129
A_16_P32955386	chr11	65485123	65485182	48998	-0.057
A_18_P11124894	chr11	65486338	65486387	1800	-0.227
A_14_P100655	chr11	65487041	65487093	18662	0.043
A_16_P32955515	chr11	65487856	65487900	47720	0.024
A_16_P32955534	chr11	65488376	65488426	62012	0.653
A_16_P39385825	chr11	65540055	65540114	54873	0.215
A_16_P02459443	chr11	65623932	65623991	60355	-0.381
A_14_P107000	chr11	65634281	65634328	5240	-0.239
A_16_P19266192	chr11	65635285	65635343	55990	-0.084
A_16_P02459468	chr11	65636292	65636348	36493	-0.304
A_16_P32956541	chr11	65638171	65638220	30192	-0.218
A_16_P02459475	chr11	65639463	65639507	26858	0.263
A_16_P56649037	chr11	65651593	65651652	551	-0.151
A_16_P02459492	chr11	65652600	65652650	28530	-0.327
A_14_P109573	chr11	65653063	65653116	31194	-0.099
A_18_P11121109	chr11	65654097	65654156	7737	-0.151
A_16_P02459496	chr11	65655829	65655873	5485	0.36
A_16_P19266483	chr11	65756841	65756900	17023	-0.122
A_16_P32957704	chr11	65769567	65769611	51116	-0.101
A_16_P32957720	chr11	65769893	65769942	46002	0.132
A_18_P18866605	chr11	65770492	65770541	9461	0.246
A_16_P32957737	chr11	65770669	65770724	55036	0.07
A_16_P02459646	chr11	65771011	65771057	29729	-0.119
A_16_P02459670	chr11	65785151	65785203	26164	-0.962
A_16_P19266569	chr11	65787471	65787530	49309	0.58
A_16_P56649230	chr11	65789841	65789896	24189	0.184
A_16_P02459680	chr11	65792360	65792419	58366	-0.057
A_16_P32958078	chr11	65793768	65793817	55998	-0.292
A_16_P02459690	chr11	65808798	65808857	51634	0.025
A_16_P19266700	chr11	65840833	65840892	26097	-0.126
A_16_P56649346	chr11	65866031	65866090	1588	-0.268
A_16_P19266777	chr11	65880884	65880943	2336	-0.099
A_16_P19266860	chr11	65931015	65931074	31187	0.032
A_16_P56649515	chr11	65943439	65943498	45806	0.377
A_18_P18864936	chr11	65958152	65958211	37187	0.105
A_18_P11125742	chr11	65992392	65992451	54049	-0.412
A_16_P56649627	chr11	66024774	66024820	8535	-0.272
A_16_P19267055	chr11	66026529	66026588	40794	-0.306
A_16_P02459946	chr11	66030759	66030805	15409	0.214
A_16_P19267074	chr11	66032602	66032646	3479	-0.354
A_16_P32959234	chr11	66035271	66035329	26249	0.008
A_16_P02460004	chr11	66067131	66067190	45510	0.031
A_14_P126558	chr11	66112842	66112893	11838	-0.715
A_14_P200309	chr11	66113551	66113605	38872	0.254
A_16_P32960199	chr11	66113931	66113975	43979	-0.8
A_16_P39387426	chr11	66114363	66114407	13038	-0.258
A_16_P32960229	chr11	66114675	66114719	15407	-0.043
A_16_P02460103	chr11	66159465	66159524	31372	0.053
A_16_P56649951	chr11	66239183	66239242	41987	0.037
A_16_P39387788	chr11	66279616	66279675	57186	0.423
A_16_P56650020	chr11	66287370	66287429	52591	0.247
A_18_P11125483	chr11	66290605	66290664	24613	0.19
A_16_P02460248	chr11	66293944	66294003	38137	0.483
A_16_P19267665	chr11	66300661	66300720	14479	0.084
A_16_P56650064	chr11	66317608	66317667	46008	-0.048
A_16_P19267707	chr11	66322230	66322282	38565	0.506
A_16_P02460283	chr11	66324535	66324586	54827	0.118
A_18_P11123197	chr11	66326276	66326335	46789	0.067
A_16_P32961773	chr11	66328993	66329042	8657	-0.209
A_16_P32961846	chr11	66331653	66331705	13024	-0.611
A_16_P32961883	chr11	66333122	66333170	36719	0.511
A_18_P11122589	chr11	66334032	66334082	17586	-0.318
A_16_P02460314	chr11	66334722	66334781	15301	0.578
A_16_P02460316	chr11	66335431	66335475	57109	-0.322
A_16_P02460323	chr11	66357738	66357797	46764	-0.198
A_16_P02460422	chr11	66428565	66428623	15491	0.14
A_16_P02460477	chr11	66459446	66459505	60590	0.253
A_16_P02460486	chr11	66464336	66464395	2560	-0.324
A_16_P02460499	chr11	66471917	66471976	9941	0
A_16_P19268096	chr11	66479097	66479156	51119	-0.216
A_16_P02460520	chr11	66484689	66484748	25745	0.089
A_16_P02460567	chr11	66516616	66516675	27927	0.115
A_18_P11128971	chr11	66571248	66571307	58355	0.007
A_16_P19268430	chr11	66619619	66619677	60253	-0.142
A_16_P19268489	chr11	66637004	66637063	30705	0.757
A_16_P19268549	chr11	66660974	66661033	53718	0.048
A_16_P56650353	chr11	66678500	66678559	31195	-0.114
A_16_P02460809	chr11	66689544	66689603	59532	-0.549
A_16_P02460826	chr11	66704177	66704236	44061	-0.218
A_18_P11126016	chr11	66755174	66755233	9473	-0.006
A_16_P56650544	chr11	66849295	66849354	36057	-0.151
A_16_P02461030	chr11	66902454	66902513	39545	-0.194
A_16_P19269204	chr11	66990690	66990749	9504	-0.231
A_14_P126077	chr11	67073321	67073380	62809	0.275
A_16_P19269558	chr11	67132087	67132146	53355	-0.306
A_16_P19269562	chr11	67133158	67133207	2500	-0.802
A_16_P39389983	chr11	67136419	67136478	4019	-0.356
A_16_P02461340	chr11	67138990	67139035	13424	-0.268
A_16_P02461342	chr11	67141137	67141196	5313	0.552
A_16_P02461397	chr11	67175527	67175586	15307	-0.107
A_16_P02461479	chr11	67220809	67220868	18556	0.585
A_16_P02461483	chr11	67222659	67222703	51720	-0.064
A_16_P19269836	chr11	67224440	67224499	55671	0.118
A_16_P19269842	chr11	67225968	67226012	40310	0.013
A_16_P02461488	chr11	67227586	67227645	10847	-0.337
A_16_P56650829	chr11	67251805	67251864	42201	-0.241
A_16_P56650839	chr11	67253907	67253958	37216	-0.717
A_16_P56650847	chr11	67255292	67255351	58402	-0.406
A_16_P19269885	chr11	67256571	67256617	56616	-0.171
A_18_P18869242	chr11	67258531	67258587	43321	-0.044
A_16_P02461550	chr11	67286883	67286942	16975	0.181
A_18_P18868561	chr11	67287790	67287846	41071	0
A_14_P127564	chr11	67288861	67288918	38480	-0.229
A_16_P19269978	chr11	67289774	67289825	18962	-0.257
A_16_P56650893	chr11	67290347	67290395	41578	0.174
A_16_P19270028	chr11	67315138	67315197	2541	0.395
A_14_P139762	chr11	67375028	67375079	54702	-0.045
A_41_P00007733	chr11	67375711	67375764	13896	0.082
A_18_P11124580	chr11	67377320	67377379	14739	1.019
A_16_P39390658	chr11	67378634	67378682	23881	-0.411
A_16_P02461632	chr11	67379947	67379992	49903	-0.211
A_16_P02461678	chr11	67420274	67420333	21936	0.184
A_16_P02461700	chr11	67465662	67465721	51576	-0.175
A_18_P18870839	chr11	67547916	67547961	44218	-0.535
A_18_P11127979	chr11	67593877	67593921	26476	0.126
A_16_P56651643	chr11	67679220	67679264	57002	0.023
A_16_P02461730	chr11	67763836	67763895	11296	-0.064
A_16_P02461732	chr11	67764521	67764578	40456	-0.667
A_16_P02461737	chr11	67766087	67766134	17554	-0.025
A_18_P11128258	chr11	67767741	67767800	5013	0.053
A_18_P18869484	chr11	67768726	67768785	49752	0.52
A_16_P19270844	chr11	67781585	67781638	2583	-0.233
A_16_P32969577	chr11	67798067	67798111	25965	-0.531
A_16_P19270896	chr11	67799915	67799970	20984	0.146
A_16_P02461791	chr11	67801430	67801474	32227	-0.044
A_16_P56651862	chr11	67802930	67802985	60499	0.218
A_16_P02461793	chr11	67803773	67803817	57074	-0.176
A_16_P39391539	chr11	67807586	67807635	23927	0.062
A_16_P02461810	chr11	67812209	67812253	5346	0.38
A_16_P02461814	chr11	67815162	67815206	1173	-0.625
A_16_P02461817	chr11	67816610	67816656	61229	-0.098
A_16_P32969917	chr11	67818034	67818078	632	-0.395
A_16_P19270968	chr11	67828291	67828350	60227	-0.278
A_18_P11129896	chr11	67912044	67912103	14381	0.388
A_16_P32970178	chr11	67923513	67923572	24820	-0.541
A_18_P18870716	chr11	67931978	67932037	53138	-0.485
A_16_P19271267	chr11	67946295	67946354	17893	0.226
A_18_P11128929	chr11	67956726	67956785	47731	-0.276
A_16_P19271340	chr11	67973430	67973489	5237	0.071
A_16_P02462100	chr11	68030640	68030699	37294	-0.192
A_16_P02462148	chr11	68081920	68081979	41448	-0.087
A_16_P02462187	chr11	68109290	68109349	38797	-0.334
A_16_P02462203	chr11	68120606	68120665	9303	-0.17
A_16_P02462237	chr11	68144293	68144352	26066	0.276
A_18_P18869859	chr11	68165486	68165545	6188	0.078
A_16_P02462286	chr11	68176896	68176955	36221	0.203
A_16_P56652282	chr11	68209674	68209733	44729	0.212
A_16_P19272008	chr11	68286504	68286563	27291	0.261
A_16_P56652541	chr11	68384485	68384544	52909	0.055
A_16_P19272411	chr11	68452854	68452913	56161	0.691
A_14_P112841	chr11	68454441	68454500	41219	0.693
A_16_P32971870	chr11	68456342	68456401	52872	-0.303
A_16_P19272426	chr11	68457177	68457236	3229	0.702
A_16_P19272429	chr11	68458188	68458247	40062	0.611
A_16_P02462672	chr11	68476048	68476107	57452	0.073
A_16_P32972412	chr11	68524806	68524865	52127	0.078
A_16_P19272635	chr11	68545112	68545171	19885	0.215
A_16_P56652779	chr11	68557250	68557309	28917	-0.002
A_16_P32972644	chr11	68566628	68566687	11318	-0.002
A_18_P11129946	chr11	68579846	68579905	40220	-0.375
A_16_P19272779	chr11	68601562	68601621	60910	0.11
A_16_P02462919	chr11	68661032	68661091	11356	0.04
A_18_P11130561	chr11	68673785	68673844	14762	-0.245
A_16_P19272934	chr11	68682223	68682282	59882	-0.255
A_16_P56652983	chr11	68688937	68688996	5212	-0.292
A_16_P19272946	chr11	68696263	68696322	21083	0.462
A_16_P02462962	chr11	68703865	68703919	39255	-0.201
A_18_P18872579	chr11	68741083	68741142	35510	-0.186
A_16_P56653229	chr11	68792957	68793016	32553	0.411
A_18_P11130779	chr11	68818718	68818777	13064	0.417
A_16_P19273236	chr11	68823868	68823924	27711	-0.002
A_16_P32973496	chr11	68837859	68837918	10965	0.496
A_16_P02463133	chr11	68842662	68842721	52945	0.297
A_14_P112656	chr11	68855922	68855981	47637	0.216
A_16_P02463240	chr11	68913165	68913224	25794	-0.103
A_16_P56653572	chr11	68991878	68991937	3037	0.385
A_18_P11131092	chr11	69079932	69079991	53068	0.868
A_18_P11134395	chr11	69158091	69158150	6372	-0.36
A_16_P39395040	chr11	69263307	69263366	60473	0.6
A_16_P02463793	chr11	69337656	69337715	22440	-0.479
A_18_P18873535	chr11	69435979	69436038	6830	0.698
A_16_P02463962	chr11	69456397	69456456	2026	-0.06
A_16_P39395543	chr11	69458645	69458689	54514	0.551
A_16_P02463975	chr11	69462405	69462464	41747	0.49
A_18_P11129460	chr11	69466205	69466264	14173	-0.38
A_18_P11132018	chr11	69467789	69467848	21137	-0.148
A_16_P02464077	chr11	69526955	69527014	18133	0.436
A_16_P19275039	chr11	69572398	69572457	36040	0.398
A_14_P108289	chr11	69624717	69624776	7881	-0.162
A_16_P19275175	chr11	69626469	69626520	48121	0.55
A_14_P113283	chr11	69628208	69628261	13675	0.181
A_14_P124753	chr11	69630395	69630454	*12572,39465,41512,42100,52032,58891	0.283
A_16_P02464213	chr11	69633024	69633082	56908	0.028
A_16_P02464316	chr11	69702342	69702401	4424	-0.048
A_18_P11133807	chr11	69839320	69839379	46976	0.029
A_16_P02464538	chr11	69921693	69921752	49409	0.924
A_18_P11134991	chr11	70037648	70037707	24996	-0.245
A_14_P123448	chr11	70049370	70049416	60808	1.082
A_41_P00003097	chr11	70050076	70050130	62075	-0.594
A_14_P124980	chr11	70050830	70050889	31981	0.411
A_16_P56655234	chr11	70051787	70051846	37574	0.178
A_16_P02464768	chr11	70052771	70052830	42243	-0.022
A_16_P02464808	chr11	70092400	70092459	49426	0.341
A_16_P19276409	chr11	70176395	70176454	25046	0.102
A_16_P02465081	chr11	70266035	70266094	49753	-0.031
A_16_P02465136	chr11	70308203	70308262	33940	0.076
A_16_P19276779	chr11	70317000	70317059	12314	0.246
A_16_P02465175	chr11	70324599	70324658	27831	0
A_16_P32976714	chr11	70335171	70335230	59543	0.408
A_16_P02465233	chr11	70350304	70350363	60854	-0.134
A_14_P116036	chr11	70367641	70367700	62717	0.017
A_16_P19276963	chr11	70379509	70379568	22643	0.089
A_16_P02465303	chr11	70404010	70404069	6308	0.383
A_16_P19277035	chr11	70412878	70412937	21124	-0.156
A_14_P104386	chr11	70432745	70432804	6461	0.261
A_16_P02465358	chr11	70451815	70451873	46896	0.248
A_16_P19277199	chr11	70472376	70472435	39214	-0.203
A_16_P19277267	chr11	70494567	70494626	31415	-0.225
A_14_P103298	chr11	70505060	70505119	59890	0.321
A_16_P02465505	chr11	70534974	70535033	22258	-0.229
A_16_P02465536	chr11	70552849	70552908	14871	0.46
A_16_P02465574	chr11	70570657	70570716	49653	-0.337
A_16_P02465621	chr11	70601029	70601088	6506	-0.132
A_16_P02465634	chr11	70610013	70610072	2806	0.076
A_16_P02465659	chr11	70627066	70627125	62436	0.207
A_16_P02465691	chr11	70647318	70647377	38632	-0.014
A_16_P02465706	chr11	70655575	70655634	61104	-0.141
A_16_P02465737	chr11	70670959	70671018	48059	0.022
A_16_P39398718	chr11	70685888	70685947	32328	0.365
A_16_P39398766	chr11	70700370	70700429	55664	0.666
A_16_P19277923	chr11	70725428	70725487	29137	-0.298
A_16_P02465881	chr11	70742724	70742783	2282	-0.272
A_16_P02465920	chr11	70761912	70761971	9340	-0.321
A_16_P39398999	chr11	70778118	70778177	7691	0.143
A_16_P39399101	chr11	70818803	70818862	30500	0.38
A_18_P11138436	chr11	70842771	70842830	27132	-0.113
A_16_P02466090	chr11	70885190	70885249	37905	0.392
A_16_P39399303	chr11	70903698	70903757	33086	0.703
A_16_P39399378	chr11	70932621	70932680	47038	0.259
A_18_P11135136	chr11	71015576	71015635	1258	0.684
A_16_P02466313	chr11	71070530	71070589	44294	-0.36
A_16_P19278912	chr11	71134881	71134940	39018	0.093
A_16_P56656824	chr11	71147794	71147853	47146	0.591
A_16_P19278953	chr11	71150815	71150874	24468	0.201
A_16_P19278961	chr11	71153455	71153514	56930	0.117
A_18_P11136192	chr11	71155785	71155844	17138	0.853
A_16_P19278973	chr11	71157788	71157847	1023	0.492
A_16_P02466483	chr11	71188638	71188697	20044	0.432
A_16_P19279207	chr11	71263136	71263195	7843	0.001
A_18_P18881339	chr11	71356630	71356689	14769	0.205
A_18_P11135381	chr11	71427505	71427564	32040	0.02
A_18_P11136156	chr11	71491107	71491166	6613	0.171
A_16_P02466596	chr11	71537969	71538028	25945	0.482
A_16_P02466618	chr11	71629189	71629248	58200	0.178
A_16_P19280098	chr11	71728593	71728652	57446	0.13
A_16_P02466808	chr11	71749355	71749414	622	0.364
A_18_P11139896	chr11	71761396	71761455	26612	-0.346
A_16_P02466846	chr11	71778426	71778485	43735	-0.097
A_16_P19280244	chr11	71790003	71790062	22384	-0.464
A_16_P56658023	chr11	71798047	71798106	34805	-0.082
A_16_P56658032	chr11	71803054	71803113	62041	-0.498
A_16_P32979346	chr11	71808379	71808438	10793	0.23
A_16_P02466901	chr11	71813133	71813192	57512	-0.029
A_16_P19280329	chr11	71818375	71818434	21652	0.374
A_16_P19280420	chr11	71882010	71882069	23260	0.05
A_16_P32979615	chr11	71901430	71901489	33373	0.254
A_18_P11140014	chr11	71902861	71902920	5150	0.168
A_16_P02466983	chr11	71904026	71904085	9852	-0.382
A_16_P02466984	chr11	71905901	71905960	32085	0.095
A_18_P18881097	chr11	71907321	71907380	26939	-0.476
A_16_P19280494	chr11	71926908	71926967	14583	0.357
A_16_P02467014	chr11	71938090	71938149	12143	-0.155
A_18_P11138401	chr11	71942441	71942492	17086	0.099
A_16_P02467030	chr11	71944518	71944572	4658	-0.366
A_18_P18881099	chr11	71947227	71947286	23207	0.527
A_16_P32980236	chr11	71950154	71950213	27774	0.799
A_16_P32980237	chr11	71950164	71950223	52651	0.424
A_16_P19280573	chr11	71951611	71951655	35024	0.572
A_16_P32980315	chr11	71952367	71952411	37689	-0.264
A_16_P02467049	chr11	71952999	71953057	48029	-0.287
A_14_P121034	chr11	71954489	71954539	7392	-0.029
A_16_P02467123	chr11	72020359	72020418	49595	0.201
A_16_P02467143	chr11	72031571	72031630	38936	-0.066
A_18_P11139412	chr11	72072689	72072748	28175	-0.4
A_16_P19280907	chr11	72097671	72097730	22795	0.201
A_18_P11141639	chr11	72111527	72111586	57602	-0.166
A_18_P11136768	chr11	72121600	72121659	34864	0.204
A_16_P02467302	chr11	72139830	72139889	17764	-0.08
A_18_P18882338	chr11	72159638	72159697	23275	-0.113
A_16_P39402240	chr11	72205995	72206054	57394	-0.181
A_16_P02467482	chr11	72300510	72300568	35431	0.134
A_16_P02467567	chr11	72346448	72346507	49864	0.19
A_16_P02467678	chr11	72403516	72403575	4456	-0.299
A_14_P131905	chr11	72480052	72480111	9370	-0.51
A_16_P19282070	chr11	72551716	72551775	61664	0.037
A_18_P11136491	chr11	72681306	72681365	10055	-0.228
A_16_P19282431	chr11	72742764	72742823	56261	-0.359
A_16_P19282532	chr11	72804560	72804619	54747	-0.453
A_16_P02468356	chr11	72916713	72916772	55343	-0.002
A_18_P11142613	chr11	72978107	72978166	56072	-0.256
A_16_P32983419	chr11	73080026	73080085	58028	-0.005
A_16_P02468748	chr11	73154977	73155036	57250	0.231
A_16_P19283701	chr11	73249470	73249529	18582	-0.218
A_16_P02468972	chr11	73344630	73344689	25168	-0.649
A_16_P19283986	chr11	73391773	73391832	31841	-0.238
A_16_P19284107	chr11	73456052	73456111	30859	0.41
A_16_P02469208	chr11	73570217	73570276	13482	0.202
A_16_P19284447	chr11	73629703	73629762	13078	0.251
A_16_P39405818	chr11	73663338	73663397	11945	-0.236
A_16_P02469298	chr11	73666287	73666346	47360	0.447
A_16_P56660955	chr11	73668855	73668906	15034	-0.501
A_16_P32985093	chr11	73673183	73673242	47404	0.441
A_16_P19284532	chr11	73680645	73680700	56792	-0.107
A_16_P02469335	chr11	73686310	73686369	32442	-0.478
A_16_P02469339	chr11	73688205	73688264	42400	0.465
A_16_P02469342	chr11	73689941	73689994	28892	-0.096
A_14_P110645	chr11	73691098	73691152	56766	-0.399
A_16_P19284572	chr11	73692859	73692916	5347	-0.54
A_18_P11142415	chr11	73703233	73703292	36761	0.591
A_16_P32985456	chr11	73712308	73712367	20829	0.319
A_14_P110153	chr11	73714700	73714759	17685	-0.371
A_16_P19284636	chr11	73715800	73715859	11593	0.08
A_16_P02469383	chr11	73718316	73718369	18259	-0.096
A_16_P19284650	chr11	73720173	73720224	39641	-0.745
A_16_P02469403	chr11	73728472	73728531	58931	-0.261
A_18_P11141374	chr11	73749791	73749850	54187	-0.641
A_18_P11139996	chr11	73783270	73783329	42743	-0.275
A_16_P19284843	chr11	73802647	73802706	59266	-0.177
A_16_P56661173	chr11	73843576	73843635	55094	0.523
A_16_P39406361	chr11	73854093	73854152	50296	-0.326
A_16_P39406401	chr11	73879789	73879848	1715	-0.104
A_16_P19285057	chr11	73908929	73908988	32301	0.043
A_16_P02469729	chr11	73978596	73978655	7734	0.202
A_16_P02469844	chr11	74059968	74060027	40092	-0.361
A_16_P19285610	chr11	74153367	74153426	46026	0.043
A_16_P02469979	chr11	74165929	74165988	23739	0.245
A_16_P32987495	chr11	74168012	74168071	14403	-0.584
A_16_P39407088	chr11	74171039	74171098	37072	0.427
A_16_P02469990	chr11	74173579	74173638	2212	0.343
A_18_P11145886	chr11	74177687	74177745	23157	-0.295
A_18_P11143419	chr11	74216151	74216210	35225	-0.416
A_16_P02470056	chr11	74260346	74260405	31342	-0.328
A_16_P56662089	chr11	74336085	74336144	5612	0.292
A_16_P02470278	chr11	74431678	74431737	30198	-0.064
A_16_P32988715	chr11	74562151	74562210	55363	-0.334
A_16_P19286668	chr11	74668934	74668993	20419	0.179
A_18_P11143293	chr11	74780478	74780537	56581	0.095
A_16_P02470826	chr11	74885783	74885842	36669	0.291
A_16_P39408783	chr11	74943765	74943824	53609	-0.18
A_16_P56663379	chr11	75022509	75022568	34175	0.281
A_16_P02471148	chr11	75113937	75113996	54521	-0.162
A_18_P11145743	chr11	75162757	75162816	14841	-0.098
A_16_P02471375	chr11	75257422	75257481	42346	0.489
A_16_P19288141	chr11	75274746	75274797	46533	0.14
A_18_P11144248	chr11	75275978	75276032	17474	-0.016
A_16_P32990650	chr11	75278278	75278337	25035	0.31
A_16_P39409717	chr11	75281202	75281261	25753	0.287
A_16_P32990731	chr11	75283808	75283867	61487	0.326
A_16_P02471535	chr11	75346958	75347017	48110	0.161
A_16_P19288466	chr11	75415121	75415180	62860	0.205
A_16_P02471790	chr11	75562624	75562683	18558	-0.078
A_16_P02471908	chr11	75652798	75652857	13877	0.625
A_16_P19289090	chr11	75707471	75707530	15869	-0.377
A_16_P19289257	chr11	75778007	75778066	1525	-0.151
A_16_P19289434	chr11	75853463	75853522	53199	-0.11
A_14_P128577	chr11	75915308	75915367	*7830,10199,51249,55025,56954	0.321
A_16_P02472287	chr11	75931456	75931515	51336	-0.521
A_16_P02472429	chr11	76019729	76019788	28818	-0.215
A_16_P19290084	chr11	76087942	76088001	9770	-0.164
A_16_P19290186	chr11	76135673	76135732	20494	-0.31
A_18_P11146712	chr11	76231475	76231534	26471	0.465
A_16_P02472757	chr11	76287173	76287232	42273	-0.553
A_16_P19290652	chr11	76363896	76363955	30409	-0.086
A_16_P02472947	chr11	76416290	76416349	40468	0.129
A_16_P39412748	chr11	76561238	76561297	45091	-0.138
A_16_P19291243	chr11	76618111	76618170	54112	-0.176
A_16_P19291414	chr11	76734438	76734497	30563	-0.049
A_16_P02473349	chr11	76785073	76785130	11956	0.043
A_16_P39413182	chr11	76796420	76796479	55498	1.147
A_16_P56666932	chr11	76802935	76802993	2464	-0.031
A_16_P56666947	chr11	76819884	76819943	25034	0.693
A_16_P32994295	chr11	76837158	76837217	21549	0.27
A_16_P56666984	chr11	76840693	76840752	41474	-0.02
A_16_P56667001	chr11	76852935	76852994	10725	-0.145
A_16_P02473505	chr11	76875962	76876021	42781	0.175
A_16_P39413483	chr11	76888829	76888888	28833	0.545
A_16_P02473551	chr11	76903621	76903680	29654	0.604
A_16_P56667112	chr11	76924259	76924318	23992	0.097
A_16_P39413703	chr11	76965977	76966036	7228	0.217
A_16_P19292250	chr11	77064654	77064713	41186	-0.398
A_16_P02473842	chr11	77113426	77113485	31933	-0.46
A_18_P18896204	chr11	77170455	77170514	53884	-0.107
[truncated: 1,150 more rows]

## Sheet: Fig 2B Clone 31 HEK # 3-CGH
Probe Name	ChrName	Start	Stop	featureNum	Log Ratio
[truncated: 2,752 more rows]

[truncated: 15 more sheets: fig 3B FISH Indels, fig 3C FISH Indels, Fig 3D, Fig 3E CGH clone 34 8, Fig 3E CGH clone 34.15, Fig 3F Indels sequences, Fig 4A, fig 4C qPCR SNP RRM1, Fig5A 34-15 CGH + SNP, Fig 5A Clone 34.8-CGH+SNP , Fig 5A control 34-CGH+SNP, fig 5b Tm Methyl Specific q, Fig 5d qRT Report Data, Fig S8 sequences, Fig S9 sequences]
